# Supplementary material for: N-(2,3-Dimethyl­phen­yl)-4-methyl-N-(4-methyl­phenyl­sulfon­yl)benzene­sulfonamide
Source: Acta Crystallogr Sect E Struct Rep Online. 2012 Sep 26;68(Pt 10):o3013. doi: 10.1107/S1600536812039773 (PMC3470371; doi:10.1107/S1600536812039773)
Supplement: Supplementary file 2 [file e-68-o3013-Isup2.hkl]

# 
# h,k,l, Fc-squared, Fo-squared, sigma(Fo-squared) and status flag 
# 
data_I
_shelx_title ' SAMPLENO1_0m in P-1 colourless PLATE' 
_shelx_refln_list_code          4 
_shelx_F_calc_maximum      179.09 
_exptl_crystal_F_000       452.00 
_reflns_d_resolution_high  0.7749 
 
loop_ 
 _symmetry_equiv_pos_as_xyz 
 'x, y, z' 
 '-x, -y, -z' 
 
_cell_length_a     7.5523 
_cell_length_b     8.4635 
_cell_length_c    17.5004 
_cell_angle_alpha 103.282 
_cell_angle_beta   91.659 
_cell_angle_gamma 108.382 
 
_shelx_F_squared_multiplier     1.000 
 
loop_ 
 _refln_index_h 
 _refln_index_k 
 _refln_index_l 
 _refln_F_squared_calc 
 _refln_F_squared_meas 
 _refln_F_squared_sigma 
 _refln_observed_status 
   1   0   0     1326.82     1306.71     16.91 o 
   2   0   0    18238.34    18171.01    190.77 o 
   3   0   0     3086.71     3300.61     43.32 o 
   4   0   0       46.43       43.49      6.77 o 
   5   0   0      363.43      377.08     19.80 o 
   6   0   0        1.18        2.17      8.67 o 
   7   0   0        6.45        5.89     11.71 o 
   8   0   0        0.21       15.45     22.90 o 
   9   0   0        0.86      -13.59     13.59 o 
  -9   1   0       21.65       24.04     15.25 o 
  -8   1   0      134.16      191.14     25.28 o 
  -7   1   0        3.59       -9.43      9.43 o 
  -6   1   0      436.28      443.62     28.37 o 
  -5   1   0      164.51      169.41     13.66 o 
  -4   1   0       29.21       31.07      5.91 o 
  -3   1   0      237.44      249.78      8.57 o 
  -2   1   0      403.41      423.87      8.48 o 
  -1   1   0      225.23      198.33      4.08 o 
   0   1   0      539.80      510.68      7.30 o 
   1   1   0      966.10      943.94     14.27 o 
   2   1   0     1929.12     1766.79     25.42 o 
   3   1   0       67.53       59.06      5.84 o 
   4   1   0      584.73      550.92     23.38 o 
   5   1   0      713.94      761.16     25.81 o 
   6   1   0       93.64       80.06     11.84 o 
   7   1   0       96.52      113.93     20.95 o 
   8   1   0       12.34       -1.90     13.68 o 
  -9   2   0        0.23      -12.95     12.95 o 
  -8   2   0        0.68        2.93     12.93 o 
  -7   2   0       46.66       32.27     13.02 o 
  -6   2   0       41.65       38.62     10.67 o 
  -5   2   0       12.64        8.73      5.66 o 
  -4   2   0      639.05      599.76     17.93 o 
  -3   2   0      891.43      909.73     15.83 o 
  -2   2   0     1092.82      977.45     11.89 o 
  -1   2   0     2067.85     2030.04     18.54 o 
   0   2   0      612.19      565.62      9.82 o 
   1   2   0      787.51      734.91     13.77 o 
   2   2   0        3.84       10.83      4.40 o 
   3   2   0       11.75       11.35      6.29 o 
   4   2   0        5.55        2.18      5.22 o 
   5   2   0      351.48      379.76     24.91 o 
   6   2   0       65.56       46.86     13.27 o 
   7   2   0      282.34      270.20     23.96 o 
   8   2   0        8.22       -5.85     15.12 o 
  -9   3   0       10.33       34.40     16.42 o 
  -8   3   0       36.01        5.77     13.28 o 
  -7   3   0        3.62       -1.96     10.01 o 
  -6   3   0      174.75      202.94     18.36 o 
  -5   3   0       41.78       36.58      8.40 o 
  -4   3   0        4.08        3.39      4.12 o 
  -3   3   0     1733.01     1807.00     24.24 o 
  -2   3   0       75.94       76.56      4.15 o 
  -1   3   0      317.28      349.87      7.54 o 
   0   3   0      326.77      329.11      8.55 o 
   1   3   0      206.76      187.72     10.60 o 
   2   3   0        3.23        3.03      5.66 o 
   3   3   0      273.68      280.94     24.83 o 
   4   3   0      345.40      331.48     25.18 o 
   5   3   0       24.51       33.79     11.66 o 
   6   3   0       91.74      128.43     21.18 o 
   7   3   0        8.11       16.09     12.07 o 
  -9   4   0       77.15      102.20     28.33 o 
  -8   4   0       58.35       73.97     47.11 o 
  -7   4   0       53.04       34.39     13.69 o 
  -6   4   0      491.83      477.06     27.38 o 
  -5   4   0       74.32       88.35      8.86 o 
  -4   4   0       36.71       53.66      7.71 o 
  -3   4   0      240.24      255.31      9.53 o 
  -2   4   0      349.24      423.24     10.62 o 
  -1   4   0      216.01      223.85      8.46 o 
   0   4   0      867.23      869.06     17.82 o 
   1   4   0      400.61      427.68     18.90 o 
   2   4   0       32.01       34.80      8.43 o 
   3   4   0      285.59      281.62     20.10 o 
   4   4   0       22.11        4.78      9.90 o 
   5   4   0       37.20       46.26     12.99 o 
   6   4   0       12.44        9.10     24.71 o 
   7   4   0        0.53       46.78     28.66 o 
  -9   5   0        0.00       -9.63     25.20 o 
  -8   5   0        0.66      -10.92     10.92 o 
  -7   5   0        5.97        7.31     10.16 o 
  -6   5   0       34.35       20.57      8.51 o 
  -5   5   0      284.91      312.74     17.51 o 
  -4   5   0        5.49        3.73      4.04 o 
  -3   5   0      263.12      255.62     12.33 o 
  -2   5   0      230.58      209.42      9.61 o 
  -1   5   0       47.72       35.86      5.70 o 
   0   5   0      233.81      251.21     13.37 o 
   1   5   0      175.82      190.60     15.56 o 
   2   5   0      434.58      436.35     34.04 o 
   3   5   0      211.31      185.02     25.98 o 
   4   5   0      104.91      110.39     16.40 o 
   5   5   0        8.62       32.29     15.72 o 
   6   5   0        2.77      -19.44     19.44 o 
  -9   6   0       39.38       49.64     18.60 o 
  -8   6   0        6.41       20.41     13.97 o 
  -7   6   0        9.83        4.48     10.55 o 
  -6   6   0        0.83        0.91      8.83 o 
  -5   6   0      245.98      258.00     15.12 o 
  -4   6   0        4.26        7.97      5.51 o 
  -3   6   0       79.16       89.81      7.69 o 
  -2   6   0        0.41       -3.93      4.43 o 
  -1   6   0      112.34      112.43     11.18 o 
   0   6   0        3.88       -0.21      6.56 o 
   1   6   0      126.92      143.56     13.65 o 
   2   6   0       12.12       15.11     11.29 o 
   3   6   0        0.00        6.31      9.80 o 
   4   6   0      130.57      138.83     19.21 o 
   5   6   0        1.89       16.14     24.05 o 
  -8   7   0        4.61       26.26     16.30 o 
  -7   7   0      120.11       94.22     19.68 o 
  -6   7   0        8.12       21.61     10.18 o 
  -5   7   0      514.94      496.37     23.67 o 
  -4   7   0      151.93      143.34     13.49 o 
  -3   7   0      234.51      211.23     15.79 o 
  -2   7   0      647.34      610.22     35.61 o 
  -1   7   0       70.00       92.65     11.81 o 
   0   7   0       14.40       21.90      8.74 o 
   1   7   0       68.69       62.39     16.22 o 
   2   7   0       15.11        6.93      9.56 o 
   3   7   0        6.33        2.59     12.31 o 
   4   7   0        0.00      -11.39     16.38 o 
  -8   8   0       61.21       42.50     25.70 o 
  -7   8   0       50.93       79.57     25.04 o 
  -6   8   0        2.84      -10.72     10.72 o 
  -5   8   0        0.00        5.27      8.04 o 
  -4   8   0        9.21       13.00      7.90 o 
  -3   8   0       51.68       59.73     11.02 o 
  -2   8   0      165.67      159.79     15.17 o 
  -1   8   0       17.25       10.63      8.51 o 
   0   8   0       40.02       38.68     11.27 o 
   1   8   0       12.01       16.74     12.21 o 
   2   8   0        0.46       -0.33     11.74 o 
   3   8   0       33.46       34.26     27.01 o 
  -7   9   0        0.00        4.61     20.75 o 
  -6   9   0      162.41      175.92     35.58 o 
  -5   9   0       44.49       63.33     16.54 o 
  -4   9   0       72.84       81.33     15.16 o 
  -3   9   0       73.68       79.27     14.71 o 
  -2   9   0       12.01        7.00     10.07 o 
  -1   9   0       10.59       -5.04     14.89 o 
   0   9   0       33.42       31.02     13.53 o 
   1   9   0        0.08      -15.15     15.15 o 
   2   9   0       35.35        0.64     18.94 o 
  -5  10   0        6.50       21.86     28.17 o 
  -4  10   0       14.55        4.65     12.57 o 
  -3  10   0       13.43       16.27     15.22 o 
  -2  10   0       13.24       -1.86     22.24 o 
  -1  10   0       79.44       81.53     21.66 o 
   0  10   0        9.00       25.70     28.00 o 
   0 -10   1       11.73        8.84     17.48 o 
   1 -10   1        1.13        4.07     12.65 o 
   2 -10   1        0.11       11.40     11.83 o 
   3 -10   1        1.01       -0.28     17.33 o 
   4 -10   1       32.00       41.94     15.69 o 
   5 -10   1       25.34       38.32     16.26 o 
   6 -10   1       37.39       56.00     26.35 o 
  -2  -9   1        7.00      -10.01     17.20 o 
  -1  -9   1       16.56       10.56     13.23 o 
   0  -9   1       57.95       83.72     22.68 o 
   1  -9   1        0.01        7.04     10.45 o 
   2  -9   1       24.19       41.92     12.79 o 
   3  -9   1       37.71       48.96     12.78 o 
   4  -9   1        9.29       38.45     11.53 o 
   5  -9   1        0.26       10.58     10.32 o 
   6  -9   1        7.08        0.85     14.29 o 
   7  -9   1       17.34       34.92     24.05 o 
  -3  -8   1        4.34        4.83     16.77 o 
  -2  -8   1        2.77       -3.82     10.80 o 
  -1  -8   1      118.64      114.82     25.66 o 
   0  -8   1       43.22       28.19     20.00 o 
   1  -8   1       27.13       27.64      9.04 o 
   2  -8   1      270.08      256.30     18.16 o 
   3  -8   1      117.79      111.63     12.93 o 
   4  -8   1        5.28        3.23      9.32 o 
   5  -8   1      121.42      129.09     14.12 o 
   6  -8   1       17.11        3.17     12.84 o 
   7  -8   1        6.18        1.19     13.59 o 
   8  -8   1       40.03       49.41     23.72 o 
  -4  -7   1       47.52       42.17     34.92 o 
  -3  -7   1       20.17       -6.73     17.59 o 
  -2  -7   1        5.97       14.07     11.43 o 
  -1  -7   1        2.22        9.79      7.96 o 
   0  -7   1      116.66       99.32     12.03 o 
   1  -7   1        8.38        8.95      7.28 o 
   2  -7   1       38.16       28.44      7.28 o 
   3  -7   1        1.06       -4.42      5.51 o 
   4  -7   1        3.95        6.78      6.65 o 
   5  -7   1       27.84       19.53      8.54 o 
   6  -7   1        7.16        3.28      8.45 o 
   7  -7   1       59.50       74.24     16.98 o 
   8  -7   1        2.10       11.05     13.72 o 
   9  -7   1       18.47        9.81     17.23 o 
  -5  -6   1        1.47       45.46     24.71 o 
  -4  -6   1       41.77       49.64     45.46 o 
  -3  -6   1       45.16       39.08     10.87 o 
  -2  -6   1      301.64      287.72     18.86 o 
  -1  -6   1       11.70       -2.22      8.51 o 
   0  -6   1      119.12      112.73     11.55 o 
   1  -6   1      564.38      552.90     20.16 o 
   2  -6   1       14.26        6.05      4.74 o 
   3  -6   1      453.56      437.00     15.80 o 
   4  -6   1        3.53        8.73      5.13 o 
   5  -6   1        1.80        6.81      5.74 o 
   6  -6   1       10.72       12.50      7.27 o 
   7  -6   1        0.00       -3.35     10.36 o 
   8  -6   1        6.38       11.87     14.24 o 
   9  -6   1        0.40       -7.02     13.22 o 
  -6  -5   1        0.00       -7.25     21.08 o 
  -5  -5   1       59.37       56.05     14.88 o 
  -4  -5   1        3.93       -8.14      8.14 o 
  -3  -5   1       47.54       55.81     11.65 o 
  -2  -5   1        0.16       -0.27      6.64 o 
  -1  -5   1       44.11       45.92      8.15 o 
   0  -5   1       11.27        9.30      4.72 o 
   1  -5   1       36.31       33.66      4.94 o 
   2  -5   1      357.73      351.38     11.35 o 
   3  -5   1      148.76      147.12      7.74 o 
   4  -5   1      102.70       99.37      7.46 o 
   5  -5   1        5.77        5.29      5.00 o 
   6  -5   1      842.76      804.39     26.32 o 
   7  -5   1      175.06      159.14     17.93 o 
   8  -5   1      160.33      185.09     25.38 o 
   9  -5   1       39.70       23.13     16.14 o 
  -7  -4   1       29.21       17.30     15.37 o 
  -6  -4   1       32.98       34.81     21.41 o 
  -5  -4   1        9.26       16.28     10.89 o 
  -4  -4   1      194.99      206.34     18.58 o 
  -3  -4   1     1040.57     1061.00     33.53 o 
  -2  -4   1       16.06        8.82     10.97 o 
  -1  -4   1       64.94       65.47      6.71 o 
   0  -4   1     1986.48     1912.60     28.74 o 
   1  -4   1       80.31       87.29      5.49 o 
   2  -4   1      506.75      494.73     10.22 o 
   3  -4   1      196.25      241.98      9.57 o 
   4  -4   1       31.48       21.69      5.16 o 
   5  -4   1        0.26        2.37      5.22 o 
   6  -4   1       12.91       10.97      8.34 o 
   7  -4   1        2.41       10.77     22.40 o 
   8  -4   1       11.77       22.52     14.08 o 
   9  -4   1        0.26      -11.99     11.99 o 
  -7  -3   1       66.33       94.80     17.31 o 
  -6  -3   1       33.19       19.49     11.63 o 
  -5  -3   1      118.32      103.24     15.04 o 
  -4  -3   1        0.03       10.44      6.60 o 
  -3  -3   1      115.36      142.25     13.77 o 
  -2  -3   1       24.71       21.18      5.59 o 
  -1  -3   1       96.31      116.14      8.32 o 
   0  -3   1       31.19       34.66      3.92 o 
   1  -3   1      514.04      487.18     10.55 o 
   2  -3   1      282.63      266.19      7.13 o 
   3  -3   1      943.13      973.55     15.96 o 
   4  -3   1      121.55      120.53      9.41 o 
   5  -3   1      346.40      342.26     16.93 o 
   6  -3   1       46.89       25.85     10.21 o 
   7  -3   1       78.29      124.83     19.44 o 
   8  -3   1       57.36       60.77     16.98 o 
   9  -3   1        5.88       -2.14     14.31 o 
  -8  -2   1       11.37       11.93     18.45 o 
  -7  -2   1       55.92       52.01     13.47 o 
  -6  -2   1        3.40        1.83      7.74 o 
  -5  -2   1      309.58      301.92     24.92 o 
  -4  -2   1       46.49       51.80      7.98 o 
  -3  -2   1       37.54       29.92      7.27 o 
  -2  -2   1       14.43        7.67      4.35 o 
  -1  -2   1       18.00       11.20      3.30 o 
   0  -2   1      197.65      201.41      5.20 o 
   1  -2   1      226.90      237.14      5.78 o 
   2  -2   1       14.88       19.49      2.63 o 
   3  -2   1      596.85      599.82     12.86 o 
   4  -2   1       25.35       17.52      6.01 o 
   5  -2   1      250.90      270.82     13.52 o 
   6  -2   1       60.95       52.48     11.32 o 
   7  -2   1       11.39       15.39     11.08 o 
   8  -2   1       12.21       11.80     12.80 o 
   9  -2   1        7.11        1.05     15.59 o 
  -8  -1   1        6.21       26.65     17.13 o 
  -7  -1   1       13.75       18.92     25.37 o 
  -6  -1   1       52.04       38.83     24.47 o 
  -5  -1   1       95.83      106.38     11.53 o 
  -4  -1   1       79.89       55.12      9.81 o 
  -3  -1   1     1333.14     1336.85     25.32 o 
  -2  -1   1      293.49      267.19      8.26 o 
  -1  -1   1     5861.97     5619.84     61.12 o 
   0  -1   1     8708.74     8548.26     66.82 o 
   1  -1   1      171.15      163.60      3.62 o 
   2  -1   1      519.26      509.76      9.09 o 
   3  -1   1     2211.98     2137.12     29.38 o 
   4  -1   1      161.28      157.52     10.69 o 
   5  -1   1      408.95      474.13     25.33 o 
   6  -1   1      105.38      110.67     14.59 o 
   7  -1   1       71.71       69.75     19.77 o 
   8  -1   1        7.72       12.31     15.12 o 
   9  -1   1        0.07       -0.64     14.92 o 
  -9   0   1       66.37       78.99     22.31 o 
  -8   0   1       40.36       77.82     19.80 o 
  -7   0   1       55.02       51.46     15.33 o 
  -6   0   1      123.77      113.31     15.21 o 
  -5   0   1      182.21      180.90     14.06 o 
  -4   0   1      733.15      775.34     21.94 o 
  -3   0   1      972.94      976.54     21.06 o 
  -2   0   1     4359.98     4312.77     44.87 o 
  -1   0   1      352.10      327.52      5.27 o 
   0   0   1      282.72      272.73      4.66 o 
   1   0   1       72.37       60.69      3.49 o 
   2   0   1       26.85       38.07      4.24 o 
   3   0   1      438.02      456.65     27.15 o 
   4   0   1      185.20      172.12     11.08 o 
   5   0   1       33.11       22.54      7.28 o 
   6   0   1        2.53       -7.63      7.63 o 
   7   0   1        7.39        6.14     12.19 o 
   8   0   1       31.74       33.39     16.56 o 
   9   0   1        7.54        2.82     16.93 o 
  -9   1   1       14.32       10.46     14.99 o 
  -8   1   1        1.09      -15.50     20.42 o 
  -7   1   1       26.39       20.49     14.17 o 
  -6   1   1       10.70       29.50     10.91 o 
  -5   1   1       13.96        9.53      6.27 o 
  -4   1   1      251.48      267.74     13.46 o 
  -3   1   1      460.50      388.90     10.90 o 
  -2   1   1      529.09      555.08      9.93 o 
  -1   1   1     6530.82     6383.29     60.18 o 
   0   1   1     3109.79     2888.37     46.71 o 
   1   1   1       43.63       53.88      4.33 o 
   2   1   1     1099.78     1009.98     17.95 o 
   3   1   1     4594.45     4669.49     75.17 o 
   4   1   1      253.98      223.55     28.14 o 
   5   1   1      254.36      216.75     23.06 o 
   6   1   1       15.67       26.90      9.33 o 
   7   1   1        0.05        5.26     12.21 o 
   8   1   1        4.49        4.09     15.66 o 
  -9   2   1       37.01       18.17     16.89 o 
  -8   2   1        1.80        4.38     11.64 o 
  -7   2   1        0.09       -9.26      9.26 o 
  -6   2   1        0.42       -4.91      7.44 o 
  -5   2   1      278.48      293.51     15.57 o 
  -4   2   1      464.20      503.32     15.52 o 
  -3   2   1      538.22      497.00     11.41 o 
  -2   2   1     1421.53     1375.67     16.06 o 
  -1   2   1      189.92      155.31      4.81 o 
   0   2   1     1584.17     1676.06     21.59 o 
   1   2   1     3665.55     3586.63     44.41 o 
   2   2   1     1222.32     1262.31     24.35 o 
   3   2   1       33.81       25.99      7.63 o 
   4   2   1      910.03      948.77     31.53 o 
   5   2   1      369.31      359.93     24.68 o 
   6   2   1       52.73       46.66     15.49 o 
   7   2   1       31.67       35.44     13.25 o 
   8   2   1       22.65        6.34     14.13 o 
  -9   3   1        7.28       -7.96     13.55 o 
  -8   3   1       32.27       51.83     21.25 o 
  -7   3   1       27.03       45.55     13.82 o 
  -6   3   1      276.51      258.33     20.96 o 
  -5   3   1      487.35      525.05     18.99 o 
  -4   3   1      190.73      211.00     11.26 o 
  -3   3   1       65.83       71.97      5.93 o 
  -2   3   1       59.67       56.43      4.57 o 
  -1   3   1      495.23      535.14     10.91 o 
   0   3   1      838.38      890.02     17.00 o 
   1   3   1       39.49       54.15      6.98 o 
   2   3   1        8.89        9.68      6.46 o 
   3   3   1       97.63      120.48     13.36 o 
   4   3   1      146.28      127.05     15.36 o 
   5   3   1        7.80       10.43      9.26 o 
   6   3   1      139.56      161.98     23.77 o 
   7   3   1        5.51        8.45     13.25 o 
  -9   4   1        5.36       -1.43     13.53 o 
  -8   4   1       16.21       27.42     15.12 o 
  -7   4   1        0.00       -5.72      9.52 o 
  -6   4   1        6.19        0.15      7.21 o 
  -5   4   1       13.03        3.21      5.39 o 
  -4   4   1      390.43      439.38     14.45 o 
  -3   4   1      152.24      212.13     12.40 o 
  -2   4   1     1698.17     1660.30     24.94 o 
  -1   4   1       57.00       74.64      6.08 o 
   0   4   1      445.14      382.95     16.21 o 
   1   4   1      401.73      413.78     28.34 o 
   2   4   1       98.00       96.87     13.43 o 
   3   4   1      436.54      435.20     25.28 o 
   4   4   1       41.76       38.91     11.86 o 
   5   4   1       40.38       28.92     12.34 o 
   6   4   1        0.04      -11.03     11.25 o 
   7   4   1        1.54       10.21     23.72 o 
  -9   5   1       55.53       61.42     20.14 o 
  -8   5   1       19.09       44.67     19.11 o 
  -7   5   1       58.60       91.16     31.79 o 
  -6   5   1      300.90      317.07     18.01 o 
  -5   5   1       19.88       19.43      5.49 o 
  -4   5   1      337.87      337.75     15.65 o 
  -3   5   1      356.22      409.59     14.90 o 
  -2   5   1      123.67      132.71      7.91 o 
  -1   5   1       73.55       68.73      7.90 o 
   0   5   1       10.63        5.89      5.50 o 
   1   5   1      173.71      149.05     12.69 o 
   2   5   1       13.58       20.02      8.98 o 
   3   5   1       43.24       45.09     11.53 o 
   4   5   1       79.44      113.55     16.61 o 
   5   5   1       68.81       77.81     19.04 o 
   6   5   1        1.96       28.99     25.04 o 
  -9   6   1       20.99        8.71     16.93 o 
  -8   6   1        0.08       11.84     13.02 o 
  -7   6   1      234.18      203.65     51.89 o 
  -6   6   1        7.35        6.04     11.16 o 
  -5   6   1      395.00      370.52     20.20 o 
  -4   6   1       14.81        4.43      5.78 o 
  -3   6   1        9.67        4.78      4.80 o 
  -2   6   1      151.26      130.38      8.85 o 
  -1   6   1      566.34      528.91     19.86 o 
   0   6   1        3.64        2.53      6.51 o 
   1   6   1       94.52       82.87     11.81 o 
   2   6   1       80.56       75.38     13.66 o 
   3   6   1       35.98       41.27     17.10 o 
   4   6   1        0.05       10.42     14.79 o 
   5   6   1       13.23        1.32     23.06 o 
  -8   7   1       16.63       -2.94     15.32 o 
  -7   7   1        1.29      -12.52     12.52 o 
  -6   7   1        0.12       -0.11     11.51 o 
  -5   7   1       22.59       33.63      9.34 o 
  -4   7   1      140.37      133.93     13.25 o 
  -3   7   1        2.98       -2.61      8.42 o 
  -2   7   1      241.60      253.61     17.40 o 
  -1   7   1       62.06       79.21     11.74 o 
   0   7   1       20.14       19.92     13.84 o 
   1   7   1       21.17       18.05      9.97 o 
   2   7   1        4.99        7.66      9.64 o 
   3   7   1       61.00       35.65     19.89 o 
   4   7   1       31.14       52.38     29.98 o 
  -8   8   1       99.16      145.49     34.59 o 
  -7   8   1       11.94       23.36     15.04 o 
  -6   8   1      127.03      118.34     16.90 o 
  -5   8   1       59.10       75.57     12.00 o 
  -4   8   1       20.96       20.65      8.69 o 
  -3   8   1      181.47      193.27     18.54 o 
  -2   8   1        2.72       -8.37      8.37 o 
  -1   8   1       15.59       12.06      9.15 o 
   0   8   1        5.46        5.71      9.40 o 
   1   8   1        7.94       13.52     13.10 o 
   2   8   1        2.27      -15.20     15.20 o 
   3   8   1        0.04       13.04     26.85 o 
  -7   9   1        0.43       -9.22     17.79 o 
  -6   9   1        1.17       23.39     21.08 o 
  -5   9   1        0.90       22.78     14.20 o 
  -4   9   1       12.74       54.92     21.91 o 
  -3   9   1       23.95       45.77     23.68 o 
  -2   9   1        1.90       -6.07     10.61 o 
  -1   9   1       34.90       37.43     13.90 o 
   0   9   1        8.71        0.81     15.60 o 
   1   9   1        0.56       19.17     17.95 o 
  -5  10   1        5.63       29.34     16.56 o 
  -4  10   1        2.96       18.66     21.08 o 
  -3  10   1       10.25        9.30     17.13 o 
  -2  10   1        4.05       11.59     23.88 o 
  -1  10   1       24.52       21.18     17.45 o 
   0 -10   2       37.52       44.33     15.02 o 
   1 -10   2       33.25       30.81     12.70 o 
   2 -10   2        1.67       -9.15      9.15 o 
   3 -10   2      139.10      184.41     22.53 o 
   4 -10   2       23.98       32.26     12.73 o 
   5 -10   2       39.85       59.02     18.49 o 
   6 -10   2       22.64       13.32     16.62 o 
  -2  -9   2        0.52       -7.68     12.10 o 
  -1  -9   2        0.14        3.56     12.36 o 
   0  -9   2       22.75       35.63     13.15 o 
   1  -9   2        0.85        1.67     10.26 o 
   2  -9   2       11.04       -0.58      9.19 o 
   3  -9   2      238.99      247.57     33.04 o 
   4  -9   2       29.28       12.62     10.52 o 
   5  -9   2      147.72      155.40     18.62 o 
   6  -9   2       40.60       54.46     17.30 o 
   7  -9   2        1.03      -15.15     15.15 o 
  -3  -8   2       95.05       87.00     18.12 o 
  -2  -8   2        1.78       -2.81     11.19 o 
  -1  -8   2      242.24      264.13     23.79 o 
   0  -8   2       11.46       -6.13      8.55 o 
   1  -8   2      226.15      217.42     30.44 o 
   2  -8   2       83.15       70.80     10.90 o 
   3  -8   2        0.70       -2.77      7.02 o 
   4  -8   2       51.58       52.43     10.55 o 
   5  -8   2        0.51        6.95      7.70 o 
   6  -8   2       15.71       22.66     10.20 o 
   7  -8   2       74.28      124.20     30.97 o 
   8  -8   2       23.93       43.16     23.06 o 
  -5  -7   2       14.23        3.95     28.99 o 
  -4  -7   2       11.14        2.79     12.95 o 
  -3  -7   2       28.19       19.45     13.04 o 
  -2  -7   2      118.06      106.46     16.04 o 
  -1  -7   2      166.95      174.26     16.45 o 
   0  -7   2        3.40        5.56      7.33 o 
   1  -7   2      960.20      895.09     26.80 o 
   2  -7   2      898.91      885.71     36.48 o 
   3  -7   2      247.48      251.87     14.98 o 
   4  -7   2      650.08      628.40     22.59 o 
   5  -7   2       49.98       41.24      7.84 o 
   6  -7   2       19.44       25.77     10.55 o 
   7  -7   2        8.80       16.91     15.81 o 
   8  -7   2        0.21       12.09     13.85 o 
   9  -7   2        0.15       22.73     23.39 o 
  -5  -6   2        0.34       -1.89     12.32 o 
  -4  -6   2       63.08       61.77     15.75 o 
  -3  -6   2       11.92        3.95      8.94 o 
  -2  -6   2        6.91        6.88     10.08 o 
  -1  -6   2       97.84       85.18     10.52 o 
   0  -6   2       15.96       13.42      6.66 o 
   1  -6   2       33.59       42.57      9.46 o 
   2  -6   2       15.25       10.30      5.31 o 
   3  -6   2      331.00      341.24     14.33 o 
   4  -6   2      364.05      363.43     17.46 o 
   5  -6   2      216.19      216.55     14.38 o 
   6  -6   2      728.73      713.72     25.74 o 
   7  -6   2        0.21       -8.16      8.16 o 
   8  -6   2      118.53      134.90     23.26 o 
   9  -6   2       30.16       54.21     25.20 o 
  -6  -5   2       10.81      -11.53     17.13 o 
  -5  -5   2       85.33       76.57     19.80 o 
  -4  -5   2        4.71       -8.04      8.62 o 
  -3  -5   2      502.14      441.04     39.38 o 
  -2  -5   2      269.20      232.53     18.86 o 
  -1  -5   2       30.03       34.34      6.37 o 
   0  -5   2      969.70      894.62     20.40 o 
   1  -5   2       35.59       41.67      5.31 o 
   2  -5   2      503.89      469.15     19.10 o 
   3  -5   2        0.92       -3.51      3.51 o 
   4  -5   2       66.63       67.81      6.60 o 
   5  -5   2      237.02      235.67     14.32 o 
   6  -5   2        5.26       13.65      7.71 o 
   7  -5   2      256.82      214.15     17.94 o 
   8  -5   2       18.22        6.50     20.05 o 
   9  -5   2       33.48       82.88     32.12 o 
  -7  -4   2        2.60        8.10     15.29 o 
  -6  -4   2        0.03        6.89     10.95 o 
  -5  -4   2        2.97       13.30     10.90 o 
  -4  -4   2       13.73       19.48      9.32 o 
  -3  -4   2      398.84      378.06     21.72 o 
  -2  -4   2        2.84        5.34      5.38 o 
  -1  -4   2        6.97        7.07      4.34 o 
   0  -4   2      319.39      323.05     10.94 o 
   1  -4   2      145.51      160.18      6.75 o 
   2  -4   2       80.14       67.37      4.63 o 
   3  -4   2       92.85       85.63      5.92 o 
   4  -4   2      123.90      124.43      8.74 o 
   5  -4   2      328.37      336.49     15.25 o 
   6  -4   2      147.40      115.99     28.66 o 
   7  -4   2       10.90       13.81     11.51 o 
   8  -4   2       48.44       50.42     16.38 o 
   9  -4   2       25.54       23.89     15.42 o 
  -7  -3   2       62.39       72.98     15.79 o 
  -6  -3   2       16.66       19.87      9.87 o 
  -5  -3   2       80.94       95.75     18.27 o 
  -4  -3   2      838.09      852.47     33.05 o 
  -3  -3   2        0.22        0.96      9.16 o 
  -2  -3   2      167.96      177.66     12.93 o 
  -1  -3   2      122.83      125.11      7.45 o 
   0  -3   2      666.29      694.42     11.15 o 
   1  -3   2      100.44      111.43      4.54 o 
   2  -3   2      384.52      383.25      7.82 o 
   3  -3   2      435.37      438.51     11.30 o 
   4  -3   2      227.61      215.69     15.85 o 
   5  -3   2        4.50       -5.25      5.25 o 
   6  -3   2        0.02        5.88      6.37 o 
   7  -3   2       65.26       95.37     38.38 o 
   8  -3   2       27.81       24.54     19.44 o 
   9  -3   2       19.30       46.75     17.68 o 
  -8  -2   2       13.83       27.01     24.38 o 
  -7  -2   2        0.03        9.34     12.75 o 
  -6  -2   2        9.27       15.33      8.60 o 
  -5  -2   2        4.67        1.63      6.14 o 
  -4  -2   2       60.41       46.36      8.02 o 
  -3  -2   2      377.59      387.68     17.45 o 
  -2  -2   2      893.38      859.01     19.18 o 
  -1  -2   2     2900.67     2725.67     32.81 o 
   0  -2   2      213.34      189.62      3.93 o 
   1  -2   2     5492.03     5400.99     42.94 o 
   2  -2   2       11.95       15.58      2.65 o 
   3  -2   2      167.62      177.80      9.56 o 
   4  -2   2       21.26        7.66      5.38 o 
   5  -2   2        5.76       -3.06      4.28 o 
   6  -2   2       25.63       29.17      9.31 o 
   7  -2   2       17.23       11.95     12.29 o 
   8  -2   2        0.01        7.50     12.66 o 
   9  -2   2        2.92       -2.65     13.37 o 
  -8  -1   2       45.28       48.82     17.70 o 
  -7  -1   2       64.53       89.24     19.03 o 
  -6  -1   2      444.16      441.07     36.25 o 
  -5  -1   2      155.37      158.89     13.34 o 
  -4  -1   2       46.12       50.00      7.61 o 
  -3  -1   2       26.69       33.30      5.43 o 
  -2  -1   2        0.18        0.85      2.98 o 
  -1  -1   2      165.32      159.98      4.95 o 
   0  -1   2      906.28      909.87     14.85 o 
   1  -1   2     2471.52     2379.29     21.14 o 
   2  -1   2     1010.87     1056.06     14.89 o 
   3  -1   2     1330.76     1307.56     22.26 o 
   4  -1   2      362.68      415.48     19.28 o 
   5  -1   2      257.23      321.06     16.83 o 
   6  -1   2      214.67      211.45     19.42 o 
   7  -1   2        8.87        9.92     11.41 o 
   8  -1   2       97.97      154.02     24.04 o 
   9  -1   2        9.28        9.35     15.69 o 
  -9   0   2        8.39      -11.08     14.26 o 
  -8   0   2        1.51       -0.32     12.32 o 
  -7   0   2       85.15       67.15     19.11 o 
  -6   0   2       52.21       61.40     19.44 o 
  -5   0   2      470.34      441.52     21.15 o 
  -4   0   2      897.96      889.02     23.72 o 
  -3   0   2      851.17      892.68     16.26 o 
  -2   0   2      260.99      247.00      6.42 o 
  -1   0   2     7959.90     7812.53     66.00 o 
   0   0   2     6386.95     6196.39     56.30 o 
   1   0   2       69.22       68.55      4.01 o 
   2   0   2    11705.66    11810.53    122.75 o 
   3   0   2      777.03      833.20     21.66 o 
   4   0   2      747.67      797.60     23.71 o 
   5   0   2        0.34        6.77      6.11 o 
   6   0   2       21.33       11.72     11.55 o 
   7   0   2        1.66        8.54     12.66 o 
   8   0   2        1.47       14.25     15.51 o 
   9   0   2        1.10      -13.02     13.02 o 
  -9   1   2       81.16       78.30     20.96 o 
  -8   1   2       35.66       21.27     15.04 o 
  -7   1   2       54.18       33.48     13.45 o 
  -6   1   2      499.55      443.91     48.80 o 
  -5   1   2       29.49       34.98      6.55 o 
  -4   1   2       15.16       11.98      7.01 o 
  -3   1   2      389.10      409.63     11.99 o 
  -2   1   2        5.86        6.41      2.35 o 
  -1   1   2    11979.61    11701.47    102.98 o 
   0   1   2      120.78      121.01      5.02 o 
   1   1   2    32071.81    31911.36    331.38 o 
   2   1   2       48.00       57.47      5.48 o 
   3   1   2     1065.67     1146.21     27.46 o 
   4   1   2      772.73      858.07     22.31 o 
   5   1   2       79.01       76.35     12.86 o 
   6   1   2      159.13      186.14     18.58 o 
   7   1   2       34.46       42.44     13.53 o 
   8   1   2        0.45       -7.97     13.97 o 
  -9   2   2       30.49       46.28     17.90 o 
  -8   2   2       27.78       31.09     14.40 o 
  -7   2   2      259.09      252.33     25.95 o 
  -6   2   2        5.36        4.29      7.90 o 
  -5   2   2     1378.57     1359.87     35.81 o 
  -4   2   2      294.37      275.61     14.08 o 
  -3   2   2      579.64      542.70     13.33 o 
  -2   2   2      831.78      829.96     11.53 o 
  -1   2   2       47.23       38.85      3.70 o 
   0   2   2     7501.28     7286.14     81.27 o 
   1   2   2     1652.22     1669.69     25.26 o 
   2   2   2      890.08      978.48     24.31 o 
   3   2   2      168.26      165.38     14.20 o 
   4   2   2      148.67      186.32     21.55 o 
   5   2   2        1.52       -8.29      8.29 o 
   6   2   2      201.03      221.40     30.64 o 
   7   2   2        0.84       -0.17     10.68 o 
   8   2   2       28.64       20.35     17.92 o 
  -9   3   2       22.98       28.29     16.26 o 
  -8   3   2       13.82       14.33     12.95 o 
  -7   3   2        5.87        9.19     11.72 o 
  -6   3   2       25.07       29.20      8.65 o 
  -5   3   2      158.47      169.40     11.62 o 
  -4   3   2     1027.16     1142.74     20.84 o 
  -3   3   2        2.92        7.10      3.29 o 
  -2   3   2      884.64      959.09     20.51 o 
  -1   3   2      976.52     1074.62     17.94 o 
   0   3   2     1834.76     1873.66     28.56 o 
   1   3   2     2000.81     2011.94     38.51 o 
   2   3   2      340.54      318.60     20.26 o 
   3   3   2      483.02      502.00     24.49 o 
   4   3   2      191.22      220.16     23.12 o 
   5   3   2        0.70        1.29      9.24 o 
   6   3   2        5.32       10.21     14.44 o 
   7   3   2       69.73       87.99     20.93 o 
  -9   4   2       59.55       83.20     20.25 o 
  -8   4   2       26.70       38.87     15.61 o 
  -7   4   2      124.25      134.36     20.36 o 
  -6   4   2      231.00      223.03     20.97 o 
  -5   4   2        0.18        4.10      5.27 o 
  -4   4   2      324.20      298.32     16.26 o 
  -3   4   2      178.09      151.14      9.08 o 
  -2   4   2      554.14      580.86     12.93 o 
  -1   4   2        6.93       13.57      4.94 o 
   0   4   2      380.82      445.61     17.80 o 
   1   4   2      353.59      336.45     22.03 o 
   2   4   2      193.46      232.81     18.23 o 
   3   4   2      422.62      454.44     26.54 o 
   4   4   2        0.10        2.28      9.00 o 
   5   4   2      223.80      266.94     44.64 o 
   6   4   2        3.44        4.57     15.48 o 
   7   4   2       56.75       60.29     20.82 o 
  -9   5   2        2.10       15.04     16.31 o 
  -8   5   2       29.60       29.36     15.27 o 
  -7   5   2       71.24       70.62     17.00 o 
  -6   5   2        7.54        7.31      7.04 o 
  -5   5   2        2.04       -0.76      6.62 o 
  -4   5   2        0.59        1.22      4.83 o 
  -3   5   2     1019.53     1097.09     23.65 o 
  -2   5   2        0.19       -3.58      3.69 o 
  -1   5   2      457.32      478.80     17.25 o 
   0   5   2       16.00       13.76      6.49 o 
   1   5   2      160.31      135.47     12.69 o 
   2   5   2        6.32        6.59      8.55 o 
   3   5   2       51.99       48.43     12.36 o 
   4   5   2        6.00       -7.28     10.29 o 
   5   5   2        1.68        4.84     13.39 o 
   6   5   2        4.14       26.03     27.34 o 
  -9   6   2       42.52       29.02     17.63 o 
  -8   6   2       13.73       19.48     15.48 o 
  -7   6   2       12.66        1.35     17.79 o 
  -6   6   2       10.77       -9.88      9.88 o 
  -5   6   2      250.73      244.27     19.22 o 
  -4   6   2      140.16      129.50     12.23 o 
  -3   6   2       64.09       57.74      6.64 o 
  -2   6   2      111.92      118.94      9.14 o 
  -1   6   2       82.99       98.14     10.36 o 
   0   6   2       14.09       22.36      8.37 o 
   1   6   2       32.09       31.08     18.76 o 
   2   6   2       28.01       31.21     11.94 o 
   3   6   2       92.67       77.16     15.55 o 
   4   6   2       39.41       56.06     17.59 o 
   5   6   2        5.55        4.94     24.38 o 
  -8   7   2       62.38      109.37     39.20 o 
  -7   7   2       15.54       32.71     25.86 o 
  -6   7   2        4.95       32.29     14.16 o 
  -5   7   2      161.09      168.75     15.04 o 
  -4   7   2      161.29      137.78     13.89 o 
  -3   7   2      293.23      318.99     29.01 o 
  -2   7   2      566.61      546.09     25.42 o 
  -1   7   2        1.92        2.67      7.43 o 
   0   7   2       31.33        4.08      9.03 o 
   1   7   2       33.29       27.56     10.13 o 
   2   7   2        0.07        8.70      9.92 o 
   3   7   2        0.99        4.61     22.07 o 
   4   7   2       34.05       18.78     23.72 o 
  -8   8   2       12.06       35.63     18.63 o 
  -7   8   2        3.69       32.63     16.65 o 
  -6   8   2       21.07       37.44     15.48 o 
  -5   8   2        1.40        8.49      9.08 o 
  -4   8   2       12.42       15.15      8.56 o 
  -3   8   2       27.83       39.91     10.65 o 
  -2   8   2       24.89       24.03      9.68 o 
  -1   8   2       11.41        8.76     12.73 o 
   0   8   2       27.96       27.04     13.50 o 
   1   8   2        6.03        4.24     17.30 o 
   2   8   2        2.54        0.71     17.65 o 
   3   8   2       21.29       -5.32     19.68 o 
  -7   9   2       32.03       20.10     22.73 o 
  -6   9   2       59.31       90.88     41.67 o 
  -5   9   2        0.20       -1.78      9.53 o 
  -4   9   2       33.24       52.85     14.79 o 
  -3   9   2        0.09        4.19     10.74 o 
  -2   9   2        3.29       -8.43     12.11 o 
  -1   9   2       11.34       11.81     22.57 o 
   0   9   2       11.92       26.10     17.59 o 
   1   9   2        1.16        9.46     18.63 o 
  -5  10   2        7.48        3.62     20.42 o 
  -4  10   2       11.65       34.70     15.88 o 
  -3  10   2        3.05      -13.21     13.21 o 
  -2  10   2       25.04       17.67     16.18 o 
  -1  10   2        0.58        1.65     22.07 o 
   0 -10   3        2.86       23.95     13.63 o 
   1 -10   3        1.19        0.47     11.29 o 
   2 -10   3        1.29       -4.85     12.37 o 
   3 -10   3       68.20       52.23     13.81 o 
   4 -10   3        4.83       -1.81     13.63 o 
   5 -10   3       17.99       29.44     12.63 o 
   6 -10   3       42.52       80.65     21.14 o 
  -2  -9   3       13.55        1.31     12.41 o 
  -1  -9   3       23.73       59.28     14.56 o 
   0  -9   3       47.46       30.29     12.53 o 
   1  -9   3       10.35        0.74     10.08 o 
   2  -9   3       22.57       30.67     11.93 o 
   3  -9   3        6.35       -3.00      7.79 o 
   4  -9   3       43.66       50.73     12.67 o 
   5  -9   3        9.95       10.96     10.43 o 
   6  -9   3       17.24       10.53     17.08 o 
   7  -9   3        2.76       14.49     19.44 o 
  -3  -8   3        3.75        8.81     12.91 o 
  -2  -8   3       37.77       61.21     14.67 o 
  -1  -8   3      192.34      178.83     19.47 o 
   0  -8   3        1.06        2.29      9.30 o 
   1  -8   3      389.58      425.88     31.85 o 
   2  -8   3      244.66      202.59     24.93 o 
   3  -8   3       10.40       13.59      7.73 o 
   4  -8   3      175.72      186.07     21.63 o 
   5  -8   3       58.28       47.65     12.23 o 
   6  -8   3       11.98       16.19     12.79 o 
   7  -8   3        4.00       31.30     21.08 o 
   8  -8   3        2.29       21.41     20.42 o 
  -5  -7   3        0.02       -2.31     27.34 o 
  -4  -7   3      135.97      174.78     22.16 o 
  -3  -7   3       46.24       50.10     12.98 o 
  -2  -7   3        0.01        3.69      9.14 o 
  -1  -7   3       53.55       54.03     10.23 o 
   0  -7   3      164.21      157.82     13.43 o 
   1  -7   3        4.62       22.04      8.61 o 
   2  -7   3      179.24      171.14     12.35 o 
   3  -7   3       44.55       41.15      7.72 o 
   4  -7   3       38.71       40.71      7.92 o 
   5  -7   3       77.80       69.67      9.13 o 
   6  -7   3       13.31       10.22     13.90 o 
   7  -7   3       10.53       12.56     13.99 o 
   8  -7   3        0.24        0.66     16.47 o 
  -6  -6   3       31.03      -24.38     27.34 o 
  -5  -6   3       33.13       35.53     15.93 o 
  -4  -6   3        1.56       14.04     12.01 o 
  -3  -6   3      171.77      176.37     18.88 o 
  -2  -6   3      243.35      242.76     16.55 o 
  -1  -6   3       22.65        7.84      6.46 o 
   0  -6   3      255.82      236.64     12.67 o 
   1  -6   3     1090.77     1016.78     21.15 o 
   2  -6   3       11.00        6.82      4.42 o 
   3  -6   3      410.03      387.80     14.73 o 
   4  -6   3       98.57       98.34      9.58 o 
   5  -6   3       65.85       72.13      9.03 o 
   6  -6   3       12.44       12.40      7.85 o 
   7  -6   3        9.89       16.62      8.82 o 
   8  -6   3        7.40        6.05     19.27 o 
   9  -6   3       11.27        9.51     16.39 o 
  -6  -5   3        0.01      -23.79     36.40 o 
  -5  -5   3        6.20       25.17     14.76 o 
  -4  -5   3        0.95       -7.56      7.56 o 
  -3  -5   3       42.32       41.11      9.60 o 
  -2  -5   3        9.33       24.01      6.99 o 
  -1  -5   3      104.88       97.13      8.17 o 
   0  -5   3       47.58       40.06      7.76 o 
   1  -5   3        1.45       -3.21      3.21 o 
   2  -5   3      622.60      662.40     13.67 o 
   3  -5   3      397.72      411.05     11.43 o 
   4  -5   3       92.98       82.25      7.61 o 
   5  -5   3      182.68      183.27     11.78 o 
   6  -5   3      591.53      595.28     24.69 o 
   7  -5   3       65.38       85.29     15.16 o 
   8  -5   3      157.65      158.89     20.85 o 
   9  -5   3      126.37      153.38     26.21 o 
  -7  -4   3       20.81       21.11     15.01 o 
  -6  -4   3       10.49       29.95     16.36 o 
  -5  -4   3       16.21       29.12     11.68 o 
  -4  -4   3      483.04      528.20     24.47 o 
  -3  -4   3       30.78       32.22      7.35 o 
  -2  -4   3       53.94       53.67      6.75 o 
  -1  -4   3       28.47       22.16      4.80 o 
   0  -4   3      610.01      592.88     13.86 o 
   1  -4   3     1058.01     1140.43     17.71 o 
   2  -4   3        1.40        0.91      2.95 o 
   3  -4   3      163.43      172.51      7.62 o 
   4  -4   3       49.93       32.51      7.23 o 
   5  -4   3       60.76       66.11      7.96 o 
   6  -4   3       43.11       48.51     12.13 o 
   7  -4   3      155.87      180.94     34.43 o 
   8  -4   3       59.68       42.65     22.24 o 
   9  -4   3       27.95        6.85     13.65 o 
  -7  -3   3        1.41       14.61     14.82 o 
  -6  -3   3        2.55        1.32      7.90 o 
  -5  -3   3      102.30       88.81     13.56 o 
  -4  -3   3      300.34      316.91     17.78 o 
  -3  -3   3      290.14      286.88     13.48 o 
  -2  -3   3      416.72      386.95     12.54 o 
  -1  -3   3      289.48      247.58     12.20 o 
   0  -3   3      395.75      425.22      8.48 o 
   1  -3   3     2336.71     2252.11     22.50 o 
   2  -3   3      591.97      593.45      9.67 o 
   3  -3   3      602.38      536.74     12.34 o 
   4  -3   3      324.20      317.23     17.00 o 
   5  -3   3      154.59      165.37     11.69 o 
   6  -3   3       22.64       22.36      8.92 o 
   7  -3   3       74.81       66.84     16.29 o 
   8  -3   3        0.38       -4.51     11.62 o 
   9  -3   3        0.93        1.22     13.50 o 
  -8  -2   3       42.92       28.66     23.39 o 
  -7  -2   3        0.32       11.50     30.80 o 
  -6  -2   3       39.32       42.09     10.41 o 
  -5  -2   3        4.76       -0.15      8.25 o 
  -4  -2   3        6.87        4.43      6.08 o 
  -3  -2   3        9.80       11.54      4.63 o 
  -2  -2   3      434.74      491.30     13.04 o 
  -1  -2   3      185.53      179.20      5.81 o 
   0  -2   3       94.50       82.82      2.61 o 
   1  -2   3      891.37      869.20      9.36 o 
   2  -2   3       46.82       40.13      3.26 o 
   3  -2   3      701.97      675.88     12.84 o 
   4  -2   3       92.11       89.69      8.23 o 
   5  -2   3      177.61      188.74     16.08 o 
   6  -2   3      343.81      342.56     27.40 o 
   7  -2   3       12.27       -9.80      9.80 o 
   8  -2   3       84.42       95.19     20.34 o 
   9  -2   3       40.45       48.60     18.83 o 
  -8  -1   3       14.05        8.54     14.68 o 
  -7  -1   3       27.21        2.57     16.32 o 
  -6  -1   3       52.75       64.24     16.46 o 
  -5  -1   3      225.70      236.76     18.54 o 
  -4  -1   3        0.87        4.93      5.25 o 
  -3  -1   3      653.53      650.71     14.79 o 
  -2  -1   3      906.01      816.07     12.23 o 
  -1  -1   3      139.31      121.66      3.46 o 
   0  -1   3     6064.93     5996.61     78.07 o 
   1  -1   3     1208.87     1202.45     11.92 o 
   2  -1   3     1242.34     1186.59     14.82 o 
   3  -1   3      139.23      124.55      6.38 o 
   4  -1   3      364.76      377.42     15.28 o 
   5  -1   3       21.07       10.90      7.37 o 
   6  -1   3       19.29        2.81     10.13 o 
   7  -1   3       49.49       33.64     14.52 o 
   8  -1   3        5.21        4.92     13.97 o 
   9  -1   3       11.30       21.07     18.42 o 
  -9   0   3       79.20       84.40     21.53 o 
  -8   0   3       46.91       45.51     17.11 o 
  -7   0   3      161.88      174.72     19.46 o 
  -6   0   3      252.90      227.62     19.68 o 
  -5   0   3       36.93       37.44      7.95 o 
  -4   0   3      107.33      112.39      8.44 o 
  -3   0   3       14.54       15.96      3.83 o 
  -2   0   3      133.76      134.07      5.58 o 
  -1   0   3      261.12      237.49      5.59 o 
   0   0   3     1111.93     1012.77     12.01 o 
   1   0   3      274.24      305.39      7.92 o 
   2   0   3      767.92      898.36     16.64 o 
   3   0   3        2.98        3.22      4.33 o 
   4   0   3       10.28        4.50      6.60 o 
   5   0   3       54.87       49.36      8.51 o 
   6   0   3        7.10       -4.85     13.80 o 
   7   0   3       25.96       -4.86     22.57 o 
   8   0   3        0.10       -5.42     13.82 o 
  -9   1   3        9.93       -6.23     15.01 o 
  -8   1   3       12.46        9.72     13.04 o 
  -7   1   3      114.77      119.10     16.63 o 
  -6   1   3      259.85      252.62     15.12 o 
  -5   1   3      613.72      602.11     19.49 o 
  -4   1   3      159.29      138.10     10.07 o 
  -3   1   3       65.04       55.68      4.93 o 
  -2   1   3       85.99       97.26      5.25 o 
  -1   1   3      752.26      639.71     14.06 o 
   0   1   3      820.27      885.37     15.41 o 
   1   1   3      658.46      717.84     16.47 o 
   2   1   3      611.04      611.99     17.88 o 
   3   1   3       12.49       20.54      6.24 o 
   4   1   3       45.74       44.99      8.02 o 
   5   1   3        3.95       12.41      8.72 o 
   6   1   3        2.32        2.86      9.32 o 
   7   1   3        5.73        4.96     10.11 o 
   8   1   3        1.86      -14.21     14.21 o 
  -9   2   3       29.22       28.91     16.04 o 
  -8   2   3        8.48        2.87     12.69 o 
  -7   2   3      141.06      181.23     22.17 o 
  -6   2   3        7.18        1.83      7.80 o 
  -5   2   3        5.38        4.38      5.16 o 
  -4   2   3       60.52       64.12      5.62 o 
  -3   2   3       71.84       86.76      7.84 o 
  -2   2   3      114.53       89.35      4.68 o 
  -1   2   3      308.45      317.99      8.89 o 
   0   2   3     5407.40     5265.69     80.65 o 
   1   2   3      789.94      747.97     17.55 o 
   2   2   3       71.89       64.33      8.30 o 
   3   2   3      688.69      662.92     30.32 o 
   4   2   3     1621.79     1697.11     45.82 o 
   5   2   3        0.46      -11.38     12.22 o 
   6   2   3      126.30      103.77     28.66 o 
   7   2   3       55.70       40.23     14.83 o 
   8   2   3        0.02       -9.41     13.58 o 
  -9   3   3       12.04        6.14     14.80 o 
  -8   3   3       45.89       72.49     31.79 o 
  -7   3   3        2.18       -0.27     10.08 o 
  -6   3   3      122.86      128.00     13.61 o 
  -5   3   3      484.43      489.96     23.29 o 
  -4   3   3      122.47      125.33      7.52 o 
  -3   3   3       25.11       31.80      4.59 o 
  -2   3   3     1161.50     1216.46     20.27 o 
  -1   3   3        1.97       -1.53      3.76 o 
   0   3   3      577.68      548.80     34.62 o 
   1   3   3     1571.64     1687.74     34.99 o 
   2   3   3      490.21      471.13     21.50 o 
   3   3   3      341.13      367.79     22.74 o 
   4   3   3      222.51      211.87     19.39 o 
   5   3   3      114.22      187.74     52.05 o 
   6   3   3       89.78      140.05     24.22 o 
   7   3   3        7.54        0.38     16.41 o 
  -9   4   3        1.50        6.83     14.08 o 
  -8   4   3        5.65       15.01     12.58 o 
  -7   4   3       24.49       -1.36     10.04 o 
  -6   4   3      100.31       96.89     12.94 o 
  -5   4   3        2.25        0.74      4.91 o 
  -4   4   3       14.77        8.02      4.48 o 
  -3   4   3      176.16      165.95      9.00 o 
  -2   4   3      262.09      312.60      9.85 o 
  -1   4   3        1.52        2.80      4.43 o 
   0   4   3     1728.64     1721.43     36.63 o 
   1   4   3       69.54       76.34     12.37 o 
   2   4   3      330.83      336.80     24.43 o 
   3   4   3      410.51      403.56     31.21 o 
   4   4   3        0.71        3.90      9.79 o 
   5   4   3        5.07       29.36     15.62 o 
   6   4   3        0.00      -13.69     13.69 o 
  -9   5   3       58.86       74.76     21.66 o 
  -8   5   3        9.85       39.32     15.83 o 
  -7   5   3       51.50       69.71     16.42 o 
  -6   5   3        9.94       17.56     12.55 o 
  -5   5   3       47.46       28.44     13.14 o 
  -4   5   3       18.38       22.90      9.89 o 
  -3   5   3       39.71       49.47      7.05 o 
  -2   5   3       66.73       65.23      6.31 o 
  -1   5   3      205.02      202.44     12.81 o 
   0   5   3       96.13      100.29     11.12 o 
   1   5   3       19.92       21.77      7.79 o 
   2   5   3      120.26      129.25     17.34 o 
   3   5   3        3.17       -8.47      8.47 o 
   4   5   3       80.17       91.35     18.72 o 
   5   5   3       27.90        2.91     15.48 o 
   6   5   3       24.68       -6.03     17.16 o 
  -9   6   3       13.06       -5.38     14.32 o 
  -8   6   3       17.11        5.15     14.67 o 
  -7   6   3      183.85      153.00     23.76 o 
  -6   6   3        3.77       -1.59     10.44 o 
  -5   6   3      682.81      693.24     29.01 o 
  -4   6   3      170.35      166.06     13.55 o 
  -3   6   3      671.01      651.56     22.16 o 
  -2   6   3      958.49      911.75     21.56 o 
  -1   6   3        5.52       20.46      8.19 o 
   0   6   3       13.50        9.25      8.02 o 
   1   6   3      124.78      120.06     15.88 o 
   2   6   3        2.07        6.68     11.28 o 
   3   6   3        8.75       13.26     14.52 o 
   4   6   3       34.02       20.57     20.92 o 
   5   6   3       15.66      -10.87     23.06 o 
  -8   7   3        5.78       -8.83     12.55 o 
  -7   7   3        0.02        5.66     20.26 o 
  -6   7   3      162.07      127.61     21.08 o 
  -5   7   3       58.51       59.29     16.54 o 
  -4   7   3        1.72       -6.70      6.70 o 
  -3   7   3        2.75        3.68      7.50 o 
  -2   7   3      375.49      375.75     21.99 o 
  -1   7   3       24.00       16.27     11.32 o 
   0   7   3       87.62      122.38     14.68 o 
   1   7   3       11.06       16.50     10.19 o 
   2   7   3        6.47       -6.07     12.23 o 
   3   7   3       30.09       19.07     15.89 o 
   4   7   3        5.40       11.86     26.68 o 
  -8   8   3       35.38       38.77     18.60 o 
  -7   8   3        0.52        9.70     13.85 o 
  -6   8   3       15.87       16.09     14.55 o 
  -5   8   3        5.39        8.46     10.43 o 
  -4   8   3        0.01       17.85     10.16 o 
  -3   8   3        0.12        7.15      8.55 o 
  -2   8   3        0.50       -0.84      7.68 o 
  -1   8   3        4.03        1.42      9.42 o 
   0   8   3       20.06       16.01     12.58 o 
   1   8   3        0.32        9.97     12.56 o 
   2   8   3        9.68      -12.69     17.24 o 
   3   8   3       38.27        6.92     36.24 o 
  -6   9   3       39.03       23.67     16.88 o 
  -5   9   3        4.56      -12.79     12.79 o 
  -4   9   3       20.12       20.11     13.28 o 
  -3   9   3        2.27       16.86     11.68 o 
  -2   9   3       11.76       13.08     11.56 o 
  -1   9   3        2.82       -6.32     13.61 o 
   0   9   3        0.13        7.32     15.14 o 
   1   9   3        1.32        6.74     18.53 o 
  -4  10   3       11.45       34.19     16.05 o 
  -3  10   3        2.69        3.44     33.77 o 
  -2  10   3       50.68       62.59     19.33 o 
   0 -10   4        7.81       20.30     12.90 o 
   1 -10   4        0.08        1.62     12.82 o 
   2 -10   4        4.97        0.55     10.49 o 
   3 -10   4       13.60        6.01     10.67 o 
   4 -10   4        0.12        1.78      9.65 o 
   5 -10   4        8.50        3.79     10.34 o 
   6 -10   4       22.83        8.23     12.89 o 
  -2  -9   4       11.10       -7.09     10.77 o 
  -1  -9   4       39.58       36.64     15.31 o 
   0  -9   4       39.56       41.93     13.48 o 
   1  -9   4       14.09        3.85      9.32 o 
   2  -9   4      360.63      346.89     28.26 o 
   3  -9   4       97.89       99.20     15.29 o 
   4  -9   4      167.80      185.72     19.36 o 
   5  -9   4       21.89       20.72     11.14 o 
   6  -9   4        3.49      -14.29     14.29 o 
   7  -9   4        0.23       -8.57     17.79 o 
  -4  -8   4       65.65       24.71     29.32 o 
  -3  -8   4        7.27        1.27     16.16 o 
  -2  -8   4       54.39       50.20     13.98 o 
  -1  -8   4        8.69        4.47     10.66 o 
   0  -8   4       18.71       21.45     15.83 o 
   1  -8   4       49.03       49.90     11.60 o 
   2  -8   4       13.83       15.33      7.85 o 
   3  -8   4      316.82      287.19     19.06 o 
   4  -8   4      114.48      109.98     14.69 o 
   5  -8   4       36.01       16.20      9.67 o 
   6  -8   4       72.72       82.00     17.58 o 
   7  -8   4       31.85       33.46     14.80 o 
   8  -8   4        0.26       -5.93     17.13 o 
  -5  -7   4        4.53       -1.17     13.04 o 
  -4  -7   4       15.99        4.71     16.59 o 
  -3  -7   4        8.98        3.78     10.65 o 
  -2  -7   4      365.15      392.31     26.73 o 
  -1  -7   4       86.42       69.33     13.06 o 
   0  -7   4      894.42      946.59     26.86 o 
   1  -7   4      621.32      687.49     38.17 o 
   2  -7   4       20.26       16.02      6.36 o 
   3  -7   4     1025.67      993.37     24.96 o 
   4  -7   4      247.48      276.84     14.08 o 
   5  -7   4      302.03      277.38     15.66 o 
   6  -7   4       29.81       25.07     10.51 o 
   7  -7   4       16.32       19.47     12.96 o 
   8  -7   4        1.48       10.21     19.77 o 
  -6  -6   4        0.16      -28.00     28.00 o 
  -5  -6   4        3.07       -1.50     11.66 o 
  -4  -6   4        0.90      -10.73     10.73 o 
  -3  -6   4       16.36       15.89     10.14 o 
  -2  -6   4       16.41       16.48      7.54 o 
  -1  -6   4       32.66       37.32      6.67 o 
   0  -6   4      110.73      115.13      9.34 o 
   1  -6   4      161.29      170.20      9.52 o 
   2  -6   4      680.98      681.49     18.37 o 
   3  -6   4     1006.13     1012.85     19.97 o 
   4  -6   4        7.50        9.21      5.11 o 
   5  -6   4      802.49      819.94     25.40 o 
   6  -6   4      345.41      365.07     25.06 o 
   7  -6   4       44.60       46.25     10.92 o 
   8  -6   4      187.47      184.61     38.38 o 
   9  -6   4        0.30      -18.45     18.45 o 
  -6  -5   4       43.05       39.43     18.97 o 
  -5  -5   4       78.46       93.40     17.28 o 
  -4  -5   4       76.01       97.52     12.92 o 
  -3  -5   4      751.60      794.34     23.80 o 
  -2  -5   4       82.51       82.54      8.27 o 
  -1  -5   4      128.80      135.23      9.60 o 
   0  -5   4     1491.08     1420.88     25.43 o 
   1  -5   4       17.76       15.71      3.88 o 
   2  -5   4      295.77      307.01     12.79 o 
   3  -5   4      300.86      288.52     10.94 o 
   4  -5   4        0.29        1.46      4.36 o 
   5  -5   4      199.29      190.52     12.78 o 
   6  -5   4        8.06        7.74      7.52 o 
   7  -5   4      105.93      130.66     17.05 o 
   8  -5   4        4.73       -9.91      9.91 o 
   9  -5   4        7.88      -11.90     13.02 o 
  -7  -4   4        0.29       -1.40     13.18 o 
  -6  -4   4        1.98       -8.49      8.92 o 
  -5  -4   4        7.27        7.87      9.57 o 
  -4  -4   4       65.16       66.37      9.76 o 
  -3  -4   4      357.87      334.16     19.72 o 
  -2  -4   4        2.71       -0.97      4.23 o 
  -1  -4   4      632.64      620.15     14.60 o 
   0  -4   4      482.60      509.95     13.38 o 
   1  -4   4      183.57      169.09      5.91 o 
   2  -4   4      646.29      612.83     11.73 o 
   3  -4   4       24.78       26.27      4.20 o 
   4  -4   4      243.21      245.04     12.57 o 
   5  -4   4      281.69      279.90     14.26 o 
   6  -4   4       17.37       17.85      8.91 o 
   7  -4   4        8.89        8.70     16.31 o 
   8  -4   4       10.24       20.13     13.22 o 
   9  -4   4       37.21       59.14     20.42 o 
  -8  -3   4       40.97       51.39     26.68 o 
  -7  -3   4        7.06       -4.28     16.47 o 
  -6  -3   4        1.85        6.46      8.19 o 
  -5  -3   4       90.48      106.83     14.41 o 
  -4  -3   4       42.81       43.10      8.70 o 
  -3  -3   4       46.66       56.03      6.48 o 
  -2  -3   4      157.21      186.02      8.74 o 
  -1  -3   4        1.24        0.08      2.67 o 
   0  -3   4       27.00       30.42      2.56 o 
   1  -3   4      453.31      477.88      9.19 o 
   2  -3   4     1084.21     1137.88     14.28 o 
   3  -3   4      825.16      813.12     14.87 o 
   4  -3   4      988.98      982.12     21.46 o 
   5  -3   4        0.88       -4.76      4.76 o 
   6  -3   4      369.20      365.14     23.14 o 
   7  -3   4      218.18      238.86     37.23 o 
   8  -3   4       39.52       44.65     16.39 o 
   9  -3   4       48.41       68.54     24.87 o 
  -8  -2   4        3.70       28.99     21.41 o 
  -7  -2   4       12.56        4.98     10.84 o 
  -6  -2   4       37.90       25.49     11.13 o 
  -5  -2   4       73.16       76.55     10.00 o 
  -4  -2   4       23.16       21.12      7.77 o 
  -3  -2   4     1225.01     1254.72     31.77 o 
  -2  -2   4        4.66        0.51      3.38 o 
  -1  -2   4      801.38      774.96     12.16 o 
   0  -2   4     1467.66     1437.21     20.20 o 
   1  -2   4     9298.97     9143.15     84.77 o 
   2  -2   4      146.72      149.69      5.20 o 
   3  -2   4      313.99      322.18     11.38 o 
   4  -2   4      668.46      676.84     19.11 o 
   5  -2   4       23.01       14.24      6.16 o 
   6  -2   4        7.29       20.25     11.41 o 
   7  -2   4       52.62       41.30     15.33 o 
   8  -2   4        0.36       -6.20     13.25 o 
   9  -2   4       34.40       18.16     27.51 o 
  -8  -1   4        0.01       -6.72     12.91 o 
  -7  -1   4       10.14        6.35      9.73 o 
  -6  -1   4        0.51       -5.14      7.50 o 
  -5  -1   4       56.52       54.99      9.00 o 
  -4  -1   4        5.56        4.45      6.27 o 
  -3  -1   4      568.38      589.42     18.09 o 
  -2  -1   4      925.01      900.01     13.88 o 
  -1  -1   4     1066.75     1076.51     11.48 o 
   0  -1   4     1588.45     1478.08     18.24 o 
   1  -1   4      852.69      883.82     10.80 o 
   2  -1   4      686.68      655.97     11.11 o 
   3  -1   4      208.97      171.59      8.64 o 
   4  -1   4       35.37       47.55      6.86 o 
   5  -1   4      162.54      142.13     11.98 o 
   6  -1   4       49.20       63.72     14.96 o 
   7  -1   4       11.85        9.04     18.28 o 
   8  -1   4       47.26       73.35     19.89 o 
   9  -1   4       18.10        9.86     16.52 o 
  -9   0   4        5.84       13.84     16.41 o 
  -8   0   4       44.23       28.87     14.80 o 
  -7   0   4       67.78       76.92     14.37 o 
  -6   0   4      317.82      308.91     30.18 o 
  -5   0   4       82.18       82.01      8.51 o 
  -4   0   4      284.61      321.33     14.15 o 
  -3   0   4      261.91      239.49     10.04 o 
  -2   0   4      406.80      422.80      9.30 o 
  -1   0   4     1782.09     1682.31     15.36 o 
   0   0   4       63.60       67.69      3.51 o 
   1   0   4      301.58      299.92     10.57 o 
   2   0   4      108.61      109.12      7.00 o 
   3   0   4     1495.85     1631.06     34.35 o 
   4   0   4      186.38      192.61     11.31 o 
   5   0   4       16.03       25.07      8.75 o 
   6   0   4        5.16        1.39     10.00 o 
   7   0   4       68.13       96.48     19.89 o 
   8   0   4        6.96       24.91     17.69 o 
  -9   1   4       14.00        5.29     17.46 o 
  -8   1   4        8.78       10.72     13.09 o 
  -7   1   4       89.60       85.73     14.72 o 
  -6   1   4      109.80      115.87     12.17 o 
  -5   1   4       20.75       20.97      6.59 o 
  -4   1   4      111.21      116.77      9.68 o 
  -3   1   4      447.26      430.25     11.99 o 
  -2   1   4      291.89      304.69     10.04 o 
  -1   1   4      173.82      202.95      6.07 o 
   0   1   4       92.94      104.86      5.79 o 
   1   1   4     2114.21     2124.28     32.19 o 
   2   1   4        0.11        2.54      4.99 o 
   3   1   4     2710.17     2954.91     53.47 o 
   4   1   4       54.27       53.67      8.59 o 
   5   1   4       78.01       87.25     13.87 o 
   6   1   4        4.35       -3.13     11.58 o 
   7   1   4        0.07      -10.35     10.35 o 
   8   1   4        2.47      -12.83     14.79 o 
  -9   2   4        5.25        6.37     13.82 o 
  -8   2   4       86.82       98.25     20.73 o 
  -7   2   4      272.66      282.96     37.06 o 
  -6   2   4      211.98      192.21     16.52 o 
  -5   2   4     2240.65     2293.10     36.63 o 
  -4   2   4       12.45       11.22      5.38 o 
  -3   2   4     1389.18     1489.31     24.82 o 
  -2   2   4      807.01      800.56     24.47 o 
  -1   2   4     1738.98     1648.74     24.63 o 
   0   2   4     1144.06     1188.59     20.26 o 
   1   2   4     1382.60     1332.27     28.81 o 
   2   2   4        0.15       -1.03      5.37 o 
   3   2   4       65.33       62.04      9.32 o 
   4   2   4      403.93      456.59     40.92 o 
   5   2   4        9.38        9.27     22.58 o 
   6   2   4       74.18       75.49     19.21 o 
   7   2   4        1.70       10.62     12.87 o 
  -9   3   4       28.78       52.12     18.74 o 
  -8   3   4       29.20       21.78     13.92 o 
  -7   3   4        9.37        1.47     11.16 o 
  -6   3   4       44.49       47.64     12.39 o 
  -5   3   4      312.65      340.66     15.29 o 
  -4   3   4        0.09        1.00      3.49 o 
  -3   3   4        0.76        0.76      3.10 o 
  -2   3   4      158.78      170.12      8.33 o 
  -1   3   4      307.37      293.91     13.30 o 
   0   3   4      237.81      214.95     18.02 o 
   1   3   4     1214.18     1276.59     36.80 o 
   2   3   4        0.91       -0.95      6.67 o 
   3   3   4      138.01      110.99     14.35 o 
   4   3   4        4.20        9.44      9.94 o 
   5   3   4        4.99       14.36     13.27 o 
   6   3   4        2.91        4.06     13.98 o 
   7   3   4       34.22       34.59     32.61 o 
  -9   4   4       96.22       93.75     51.72 o 
  -8   4   4       25.79       30.29     15.83 o 
  -7   4   4       79.91       82.78     26.03 o 
  -6   4   4       46.41       44.42     13.72 o 
  -5   4   4        8.56        2.60      5.33 o 
  -4   4   4       26.68       25.72      5.22 o 
  -3   4   4      134.92      155.53     14.36 o 
  -2   4   4        9.00        7.53      4.25 o 
  -1   4   4      466.78      563.33     18.30 o 
   0   4   4     1694.20     1726.75     43.02 o 
   1   4   4      643.87      684.25     26.35 o 
   2   4   4      646.99      713.71     29.40 o 
   3   4   4        7.74       11.20      9.62 o 
   4   4   4       56.62       60.37     16.69 o 
   5   4   4       85.39       71.29     19.67 o 
   6   4   4        5.80        1.94     14.88 o 
  -9   5   4        2.19       -0.82     13.98 o 
  -8   5   4        1.47       -5.59     13.04 o 
  -7   5   4       96.21       74.95     18.98 o 
  -6   5   4        2.76       11.93     16.64 o 
  -5   5   4      139.51      118.50     13.60 o 
  -4   5   4      206.62      223.43     12.50 o 
  -3   5   4       14.88        3.43      4.28 o 
  -2   5   4      233.71      232.03     12.15 o 
  -1   5   4      250.64      220.81     13.82 o 
   0   5   4        2.14        1.87      6.54 o 
   1   5   4       70.28       61.11     10.56 o 
   2   5   4       62.90       68.89     13.29 o 
   3   5   4       24.48       21.26     11.57 o 
   4   5   4       85.46       98.55     20.50 o 
   5   5   4        8.16        3.04     16.97 o 
  -9   6   4       41.35       46.90     20.03 o 
  -8   6   4        1.32        6.06     21.74 o 
  -7   6   4       57.83       38.38     15.95 o 
  -6   6   4      138.15      140.13     22.01 o 
  -5   6   4       56.47       41.44      9.18 o 
  -4   6   4      145.69      180.13     15.98 o 
  -3   6   4        4.64       18.71      7.57 o 
  -2   6   4     1377.01     1473.69     36.63 o 
  -1   6   4       61.28       64.24     10.86 o 
   0   6   4       60.25       68.66     17.43 o 
   1   6   4       63.16       66.98     16.36 o 
   2   6   4       26.40       24.87     11.92 o 
   3   6   4       21.21       21.09     18.28 o 
   4   6   4       14.15       -1.45     12.82 o 
   5   6   4        5.79       18.12     26.35 o 
  -8   7   4       82.82      100.92     24.66 o 
  -7   7   4       64.33       89.77     20.61 o 
  -6   7   4       34.73       58.35     19.77 o 
  -5   7   4       97.03      139.51     15.72 o 
  -4   7   4       76.29       84.29     11.86 o 
  -3   7   4      303.38      319.33     39.64 o 
  -2   7   4      245.82      229.09     17.71 o 
  -1   7   4       41.04       27.31      9.92 o 
   0   7   4       68.62       45.85     11.71 o 
   1   7   4        7.57      -11.72     12.34 o 
   2   7   4        3.40        1.03     14.31 o 
   3   7   4       16.44       17.47     16.21 o 
  -7   8   4       35.80       36.87     31.79 o 
  -6   8   4       11.58        1.81     13.74 o 
  -5   8   4        0.61       12.35     14.33 o 
  -4   8   4       23.43       38.14     11.91 o 
  -3   8   4      101.89       98.85     16.46 o 
  -2   8   4        0.00        7.93     11.30 o 
  -1   8   4      100.92      110.18     27.83 o 
   0   8   4       10.08       10.50     15.83 o 
   1   8   4        0.05       -4.11     12.24 o 
   2   8   4       22.03       42.82     22.56 o 
  -6   9   4        1.35        9.85     15.85 o 
  -5   9   4        1.05       10.42     15.81 o 
  -4   9   4        1.31       17.39     13.53 o 
  -3   9   4        0.63        7.26     11.36 o 
  -2   9   4        1.37      -10.47     10.47 o 
  -1   9   4       60.85       67.83     20.68 o 
   0   9   4       12.89       28.19     21.74 o 
  -3  10   4        0.86       12.85     20.10 o 
   0 -10   5       51.54       63.66     15.21 o 
   1 -10   5        0.02        1.43     10.66 o 
   2 -10   5       49.73       37.23     12.27 o 
   3 -10   5       18.68       13.53     10.02 o 
   4 -10   5        3.55       15.18     11.31 o 
   5 -10   5        7.30       11.52     10.84 o 
   6 -10   5       22.39        7.94     12.74 o 
  -2  -9   5        6.89       23.90     12.92 o 
  -1  -9   5        3.82        8.23     11.12 o 
   0  -9   5       39.64       33.37     11.64 o 
   1  -9   5        1.11        0.97      8.86 o 
   2  -9   5       86.53       74.74     13.78 o 
   3  -9   5       35.08       44.64     11.51 o 
   4  -9   5       78.18       73.48     15.15 o 
   5  -9   5        9.79        7.67      9.60 o 
   6  -9   5        6.36        1.68     11.06 o 
   7  -9   5       61.38       78.08     26.68 o 
  -4  -8   5        3.90        1.46     16.04 o 
  -3  -8   5       14.96       13.49     11.53 o 
  -2  -8   5       29.07       21.44     10.58 o 
  -1  -8   5       41.78       22.89     15.57 o 
   0  -8   5        5.64       11.14      9.03 o 
   1  -8   5       69.76       79.47     23.70 o 
   2  -8   5      242.24      227.05     16.69 o 
   3  -8   5      116.76      118.05     12.84 o 
   4  -8   5       53.78       62.21     12.32 o 
   5  -8   5        0.50       -2.18      7.57 o 
   6  -8   5        4.49        3.95     10.92 o 
   7  -8   5        0.09       -7.35     13.18 o 
   8  -8   5        5.31       31.95     20.75 o 
  -5  -7   5        0.45      -11.97     12.43 o 
  -4  -7   5       49.84       56.01     14.38 o 
  -3  -7   5       44.33       43.49     13.68 o 
  -2  -7   5        1.59       15.96     10.44 o 
  -1  -7   5       70.92       70.20     12.52 o 
   0  -7   5      309.23      302.60     20.31 o 
   1  -7   5        1.52       -5.40      5.79 o 
   2  -7   5      113.66      107.90      9.72 o 
   3  -7   5      151.40      154.75     11.39 o 
   4  -7   5       37.91       23.45      6.46 o 
   5  -7   5      104.91       96.94     10.33 o 
   6  -7   5       10.85        9.63      7.80 o 
   7  -7   5       18.29        1.96     11.68 o 
   8  -7   5        2.33        4.61     17.46 o 
  -6  -6   5       30.96       14.17     28.66 o 
  -5  -6   5       51.60       35.95     13.89 o 
  -4  -6   5       47.82       47.74     12.61 o 
  -3  -6   5      596.19      576.50     34.12 o 
  -2  -6   5       45.12       37.89      8.35 o 
  -1  -6   5      142.75      144.71     11.43 o 
   0  -6   5      264.88      278.53     17.64 o 
   1  -6   5      207.08      202.75      9.75 o 
   2  -6   5       35.12       29.13      5.16 o 
   3  -6   5      524.79      508.81     14.63 o 
   4  -6   5       35.50       44.22      6.76 o 
   5  -6   5      242.44      246.03     14.78 o 
   6  -6   5       36.00       40.66      9.51 o 
   7  -6   5      102.08       91.89     14.95 o 
   8  -6   5       39.28       59.78     16.19 o 
   9  -6   5       25.67        0.33     21.08 o 
  -6  -5   5        1.25       -2.32     10.51 o 
  -5  -5   5       27.69       33.16     12.67 o 
  -4  -5   5        0.55       -0.44      8.35 o 
  -3  -5   5       12.59       14.18      6.86 o 
  -2  -5   5        6.43        6.80      4.57 o 
  -1  -5   5       24.90       34.30      5.46 o 
   0  -5   5       85.32       92.37      6.65 o 
   1  -5   5       34.73       28.10      4.11 o 
   2  -5   5      763.96      794.92     15.11 o 
   3  -5   5      216.09      242.44     10.04 o 
   4  -5   5      250.74      239.84     13.13 o 
   5  -5   5      914.71      921.96     36.78 o 
   6  -5   5      106.96      106.45     11.37 o 
   7  -5   5        3.55       -3.58      9.32 o 
   8  -5   5       99.20       89.72     44.75 o 
   9  -5   5       35.39        5.24     18.55 o 
  -7  -4   5        6.52       -9.85     15.91 o 
  -6  -4   5        7.11       -0.37      9.10 o 
  -5  -4   5       18.90       33.81     11.58 o 
  -4  -4   5      163.24      167.20     12.95 o 
  -3  -4   5        5.50        4.92      4.93 o 
  -2  -4   5        0.14       -1.13      3.73 o 
  -1  -4   5      137.59      150.61      7.96 o 
   0  -4   5      452.46      486.06      9.01 o 
   1  -4   5        3.80        2.12      1.87 o 
   2  -4   5      375.03      346.19      9.10 o 
   3  -4   5      892.70      893.06     16.59 o 
   4  -4   5      742.20      772.03     19.16 o 
   5  -4   5        0.28       -1.23      4.68 o 
   6  -4   5       92.91       82.35     12.77 o 
   7  -4   5      290.55      322.94     73.13 o 
   8  -4   5        7.82       23.46     13.20 o 
   9  -4   5      158.49      115.97     30.47 o 
  -8  -3   5        1.10      -22.73     22.73 o 
  -7  -3   5        1.70        0.99     13.14 o 
  -6  -3   5        0.64        8.02      9.48 o 
  -5  -3   5        4.11        4.36      7.06 o 
  -4  -3   5       15.17       12.91      6.56 o 
  -3  -3   5        0.48        2.27      4.20 o 
  -2  -3   5        4.83       -3.06      3.06 o 
  -1  -3   5      346.06      359.19      8.72 o 
   0  -3   5      767.20      919.43     12.72 o 
   1  -3   5     2249.91     2035.57     20.74 o 
   2  -3   5     2887.32     3166.09     32.15 o 
   3  -3   5      243.17      233.96      8.15 o 
   4  -3   5      994.37      941.45     23.11 o 
   5  -3   5       65.22       71.57      9.00 o 
   6  -3   5       36.94       25.68     16.07 o 
   7  -3   5        3.71        8.98     10.41 o 
   8  -3   5        8.91       18.96     14.56 o 
   9  -3   5        6.88        4.45     15.26 o 
  -8  -2   5       31.33       13.18     20.42 o 
  -7  -2   5       14.37        8.24     10.52 o 
  -6  -2   5       43.75       25.22     10.53 o 
  -5  -2   5       38.09       37.41      9.69 o 
  -4  -2   5      242.59      259.04     13.80 o 
  -3  -2   5     1265.02     1287.26     22.70 o 
  -2  -2   5     1305.90     1326.44     24.09 o 
  -1  -2   5       88.86       81.23      3.66 o 
   0  -2   5      475.93      470.88     14.83 o 
   1  -2   5     1558.80     1593.38     17.55 o 
   2  -2   5        2.22        2.71      2.93 o 
   3  -2   5      327.56      327.68     11.85 o 
   4  -2   5        0.06        4.30      4.99 o 
   5  -2   5      157.47      159.93     12.80 o 
   6  -2   5      343.53      339.92     33.93 o 
   7  -2   5       12.11        3.73     11.28 o 
   8  -2   5      175.22      163.38     25.08 o 
   9  -2   5       15.75       30.42     20.75 o 
  -8  -1   5      104.31       82.03     27.34 o 
  -7  -1   5       55.11       72.86     14.16 o 
  -6  -1   5      185.97      190.79     19.56 o 
  -5  -1   5       82.75       82.88     11.04 o 
  -4  -1   5      597.44      631.73     18.05 o 
  -3  -1   5      592.51      587.73     12.33 o 
  -2  -1   5      446.45      486.41      8.76 o 
  -1  -1   5     1357.37     1240.27     12.79 o 
   0  -1   5     1364.87     1280.70     13.32 o 
   1  -1   5      167.08      157.85      5.18 o 
   2  -1   5      156.90      161.87      7.39 o 
   3  -1   5      364.02      362.88     11.54 o 
   4  -1   5       87.93       90.01      8.79 o 
   5  -1   5        2.66        6.73      6.40 o 
   6  -1   5       15.49       29.30     24.87 o 
   7  -1   5        1.86        3.10     11.62 o 
   8  -1   5       26.57       44.15     18.05 o 
  -9   0   5       42.96       56.99     26.03 o 
  -8   0   5       48.00       48.13     17.06 o 
  -7   0   5        3.81        6.96     13.81 o 
  -6   0   5        7.28       17.75      6.50 o 
  -5   0   5       51.66       53.99      7.59 o 
  -4   0   5      550.85      494.71     16.39 o 
  -3   0   5      438.52      470.67     15.48 o 
  -2   0   5     1594.85     1522.27     17.47 o 
  -1   0   5     3401.42     3180.55     29.12 o 
   0   0   5      357.15      322.40     10.90 o 
   1   0   5     2428.59     2271.85     28.76 o 
   2   0   5        2.34        9.67      4.18 o 
   3   0   5      256.00      262.83     13.20 o 
   4   0   5      103.23      102.99     14.94 o 
   5   0   5       64.71       55.45     22.78 o 
   6   0   5        0.05       -3.83      9.46 o 
   7   0   5       17.92       23.72     11.53 o 
   8   0   5        1.09       -3.23     14.39 o 
  -9   1   5        0.52        0.17     17.46 o 
  -8   1   5       81.05       67.04     17.47 o 
  -7   1   5      296.93      261.15     28.75 o 
  -6   1   5      141.39      130.61     13.69 o 
  -5   1   5     1114.36     1067.53     35.59 o 
  -4   1   5       85.09       77.21      7.42 o 
  -3   1   5      315.96      323.05     10.54 o 
  -2   1   5      272.81      309.07      8.33 o 
  -1   1   5      105.98      123.60      5.51 o 
   0   1   5        0.33        0.71      3.14 o 
   1   1   5      501.95      491.59     13.54 o 
   2   1   5     1804.46     1852.74     41.55 o 
   3   1   5       45.31       54.22      8.46 o 
   4   1   5      949.05      951.97     43.51 o 
   5   1   5      109.20       76.74     11.93 o 
   6   1   5      109.46       98.29     19.42 o 
   7   1   5       45.26       44.13     14.84 o 
   8   1   5        0.02       20.75     14.57 o 
  -9   2   5       32.64       13.24     15.59 o 
  -8   2   5       16.07       48.92     16.78 o 
  -7   2   5       34.16       27.75     12.74 o 
  -6   2   5       57.36       71.42     12.31 o 
  -5   2   5      652.15      621.68     20.66 o 
  -4   2   5        0.19       -3.76      3.76 o 
  -3   2   5      184.32      191.01      9.83 o 
  -2   2   5      318.59      314.16      9.51 o 
  -1   2   5      334.32      330.83     10.83 o 
   0   2   5       79.35       74.03     11.13 o 
   1   2   5        8.28       19.62      6.01 o 
   2   2   5        1.28       -4.89      4.89 o 
   3   2   5       20.59       14.06      7.08 o 
   4   2   5      171.28      181.44     18.00 o 
   5   2   5       11.57        2.03     19.77 o 
   6   2   5       19.78       30.29     16.04 o 
   7   2   5        5.30        4.98     19.93 o 
  -9   3   5       57.57       94.03     46.12 o 
  -8   3   5       13.64       34.01     15.49 o 
  -7   3   5       30.07       24.30     35.35 o 
  -6   3   5      659.25      692.83     31.41 o 
  -5   3   5        0.97        2.77      4.02 o 
  -4   3   5       79.76       71.61      6.15 o 
  -3   3   5      184.59      172.05      8.21 o 
  -2   3   5      366.11      359.64     12.12 o 
  -1   3   5      142.37      154.54     10.28 o 
   0   3   5      320.09      371.63     17.48 o 
   1   3   5      408.51      426.76     20.01 o 
   2   3   5      229.95      238.37     16.50 o 
   3   3   5      353.58      397.27     24.92 o 
   4   3   5        7.56       -5.55      8.38 o 
   5   3   5      217.20      243.67     27.60 o 
   6   3   5        4.65       21.55     16.54 o 
   7   3   5       21.80       55.61     21.66 o 
  -9   4   5        9.01      -14.33     14.33 o 
  -8   4   5       15.86       14.91     24.21 o 
  -7   4   5        6.95       21.66     14.33 o 
  -6   4   5      304.97      303.40     27.59 o 
  -5   4   5        5.98        6.19      6.99 o 
  -4   4   5      494.19      516.86     14.90 o 
  -3   4   5      182.57      191.26     14.21 o 
  -2   4   5       17.94       13.09      7.28 o 
  -1   4   5      744.17      774.16     21.69 o 
   0   4   5      142.90      146.04     11.53 o 
   1   4   5        5.99        2.28      7.70 o 
   2   4   5        1.44       -0.04      7.53 o 
   3   4   5       83.16       92.64     16.63 o 
   4   4   5        2.08       19.28     13.49 o 
   5   4   5       10.97        9.96     19.11 o 
   6   4   5        2.75       -6.41     15.98 o 
  -9   5   5        6.45        0.50     14.78 o 
  -8   5   5        1.51       -1.67     13.14 o 
  -7   5   5        0.00        6.95     12.03 o 
  -6   5   5       58.26       59.08     29.32 o 
  -5   5   5      118.38       93.25     13.25 o 
  -4   5   5       96.65       99.79      9.66 o 
  -3   5   5       40.99       37.00      6.90 o 
  -2   5   5      228.35      202.00     13.30 o 
  -1   5   5      394.55      425.97     24.88 o 
   0   5   5       10.11        0.43      6.33 o 
   1   5   5      696.15      729.55     43.37 o 
   2   5   5        0.88       -2.67      9.29 o 
   3   5   5      118.76      133.32     21.54 o 
   4   5   5      113.47      133.70     23.96 o 
   5   5   5       12.69       -3.90     14.56 o 
  -8   6   5       66.53      120.92     24.57 o 
  -7   6   5       49.66       49.20     34.10 o 
  -6   6   5        6.62       -1.43     11.69 o 
  -5   6   5       81.61      104.20     19.27 o 
  -4   6   5       29.56       33.57      8.79 o 
  -3   6   5      551.28      543.74     25.49 o 
  -2   6   5      192.93      216.15     16.22 o 
  -1   6   5      151.49      146.74     15.41 o 
   0   6   5      226.31      205.60     19.82 o 
   1   6   5       22.37       20.30     11.51 o 
   2   6   5       17.59        3.79     13.53 o 
   3   6   5        9.36        4.36     15.65 o 
   4   6   5       29.35       39.56     18.52 o 
  -8   7   5        0.02      -11.72     13.53 o 
  -7   7   5        4.38       16.85     16.14 o 
  -6   7   5      170.82      143.94     23.81 o 
  -5   7   5       14.67       18.15     21.91 o 
  -4   7   5      163.68      138.96     23.39 o 
  -3   7   5      207.81      189.50     18.18 o 
  -2   7   5        2.34        6.09     10.94 o 
  -1   7   5       25.57       23.46     11.29 o 
   0   7   5        7.62        8.15     12.91 o 
   1   7   5       23.95       37.84     17.06 o 
   2   7   5       28.83       41.18     18.12 o 
   3   7   5        0.65       10.12     16.69 o 
  -7   8   5        0.35       -3.57     15.33 o 
  -6   8   5        0.21      -11.56     11.56 o 
  -5   8   5       23.90       40.71     16.86 o 
  -4   8   5        6.43       -8.47      8.47 o 
  -3   8   5        5.95        3.80     10.67 o 
  -2   8   5        2.45       -0.35     10.12 o 
  -1   8   5      164.47      174.83     25.88 o 
   0   8   5       15.79       13.96     17.68 o 
   1   8   5        7.08       16.21     14.44 o 
   2   8   5       28.73       19.53     22.70 o 
  -6   9   5       29.00       40.32     20.12 o 
  -5   9   5        9.86       16.93     18.28 o 
  -4   9   5       29.14       32.66     18.19 o 
  -3   9   5       10.22       13.56     12.35 o 
  -2   9   5       10.27       16.70     13.21 o 
  -1   9   5        2.55       -0.76     12.88 o 
   0   9   5        0.08      -15.60     15.60 o 
   0 -10   6        0.01       11.95     16.44 o 
   1 -10   6        0.92       -6.45      9.87 o 
   2 -10   6        5.43       -9.15      9.15 o 
   3 -10   6        0.69        7.61      9.43 o 
   4 -10   6        4.37       27.93     15.05 o 
   5 -10   6       30.80       32.97     12.17 o 
   6 -10   6        0.02       -5.82     16.05 o 
  -2  -9   6        4.58        0.72     10.57 o 
  -1  -9   6      125.28      101.09     15.76 o 
   0  -9   6       11.66        5.16      9.75 o 
   1  -9   6       81.51       61.10     13.25 o 
   2  -9   6      282.34      288.42     22.36 o 
   3  -9   6       26.64       12.56     18.47 o 
   4  -9   6       44.88       47.29     11.91 o 
   5  -9   6       97.80      116.40     25.65 o 
   6  -9   6        0.42       -4.98     10.08 o 
   7  -9   6       12.68        1.90     12.91 o 
  -4  -8   6       23.51       -2.19     17.62 o 
  -3  -8   6        0.48       -6.81      9.53 o 
  -2  -8   6       14.44       18.36     10.16 o 
  -1  -8   6       43.28       31.48     12.54 o 
   0  -8   6       24.45       13.86      9.05 o 
   1  -8   6       67.86       65.96     20.83 o 
   2  -8   6       26.53       34.08      8.73 o 
   3  -8   6      133.58      135.47     13.81 o 
   4  -8   6       91.90       89.57     11.94 o 
   5  -8   6       14.04       30.04      9.25 o 
   6  -8   6       80.75       58.76     15.26 o 
   7  -8   6       44.81       55.51     17.12 o 
   8  -8   6       11.72       -1.98     19.44 o 
  -5  -7   6       18.44       24.34     14.46 o 
  -4  -7   6        1.40        9.87     11.54 o 
  -3  -7   6       30.12       25.08     11.56 o 
  -2  -7   6       61.50       61.97     12.70 o 
  -1  -7   6        9.35       25.55      9.10 o 
   0  -7   6       92.85       77.16     11.55 o 
   1  -7   6       34.15       34.94      9.12 o 
   2  -7   6      291.17      261.89     13.38 o 
   3  -7   6        7.15        5.00      5.32 o 
   4  -7   6      514.82      475.17     17.39 o 
   5  -7   6       13.08       10.76      8.13 o 
   6  -7   6       28.50       35.75     11.15 o 
   7  -7   6       34.63       35.25     12.42 o 
   8  -7   6        2.73       13.18     19.11 o 
  -6  -6   6        4.86       29.23     35.74 o 
  -5  -6   6        0.65       -9.44      9.59 o 
  -4  -6   6       56.37       69.19     14.08 o 
  -3  -6   6       58.00       60.17     12.46 o 
  -2  -6   6      298.33      296.36     20.53 o 
  -1  -6   6      239.52      229.57     13.08 o 
   0  -6   6      201.77      182.69     12.40 o 
   1  -6   6      273.27      299.27     10.86 o 
   2  -6   6      470.12      479.27     12.66 o 
   3  -6   6      347.03      359.73     14.41 o 
   4  -6   6      861.45      847.55     22.12 o 
   5  -6   6      561.64      566.86     25.26 o 
   6  -6   6        8.57        5.36     12.27 o 
   7  -6   6        8.05       -3.80      9.77 o 
   8  -6   6       11.02       -3.36     15.16 o 
   9  -6   6        0.40       -0.66     19.11 o 
  -6  -5   6       58.73       69.51     13.48 o 
  -5  -5   6        0.41        3.65      9.71 o 
  -4  -5   6      322.21      317.21     21.03 o 
  -3  -5   6      243.21      240.21     14.17 o 
  -2  -5   6       84.06       81.92      7.45 o 
  -1  -5   6      238.02      238.17     11.98 o 
   0  -5   6        7.92        7.54      3.43 o 
   1  -5   6       72.06       68.31      4.81 o 
   2  -5   6      402.15      400.12     10.49 o 
   3  -5   6       17.64       15.32      3.85 o 
   4  -5   6      192.07      196.98     10.27 o 
   5  -5   6      358.51      361.66     26.07 o 
   6  -5   6       68.20       63.02     11.63 o 
   7  -5   6      132.51      116.49     16.69 o 
   8  -5   6       34.47       14.79     12.97 o 
   9  -5   6      131.99      100.75     26.75 o 
  -7  -4   6        7.66       -7.86     14.72 o 
  -6  -4   6        8.44       -3.43      7.62 o 
  -5  -4   6       14.83       12.15      8.62 o 
  -4  -4   6      177.56      177.42     13.22 o 
  -3  -4   6       66.30       61.42      6.91 o 
  -2  -4   6      390.79      418.75     12.25 o 
  -1  -4   6      905.68      904.23     14.42 o 
   0  -4   6       68.92       66.22      5.72 o 
   1  -4   6     3701.23     3818.78     41.32 o 
   2  -4   6      126.45      113.70      5.69 o 
   3  -4   6      647.83      700.51     14.17 o 
   4  -4   6       40.40       37.62      5.48 o 
   5  -4   6       14.92       19.90      7.03 o 
   6  -4   6       16.78        6.56      8.93 o 
   7  -4   6       12.10       16.10     12.45 o 
   8  -4   6       12.88       -0.11     13.02 o 
   9  -4   6        4.52        4.59     14.96 o 
  -7  -3   6        1.29        4.53     16.17 o 
  -6  -3   6        7.55       -7.83      8.75 o 
  -5  -3   6       59.48       53.76      8.70 o 
  -4  -3   6        0.34        2.02      5.17 o 
  -3  -3   6       32.39       34.70      5.48 o 
  -2  -3   6      603.33      580.20     16.77 o 
  -1  -3   6       15.96       14.75      2.59 o 
   0  -3   6      360.13      356.94      8.32 o 
   1  -3   6     3131.53     3279.47     37.96 o 
   2  -3   6      154.22      176.12      5.72 o 
   3  -3   6     1957.53     2027.33     29.25 o 
   4  -3   6      363.38      380.84     16.83 o 
   5  -3   6      196.51      199.04     13.45 o 
   6  -3   6      533.04      495.80     27.47 o 
   7  -3   6        0.03       -7.31      9.58 o 
   8  -3   6       61.86       62.19     18.15 o 
   9  -3   6       23.15       26.66     16.96 o 
  -8  -2   6       17.72       12.85     20.10 o 
  -7  -2   6       33.89       26.83     12.35 o 
  -6  -2   6       10.31        4.89     10.41 o 
  -5  -2   6       54.86       48.42      9.43 o 
  -4  -2   6      162.84      161.15     11.88 o 
  -3  -2   6      468.77      455.59     12.95 o 
  -2  -2   6      147.00      167.17      6.33 o 
  -1  -2   6      615.45      632.45     11.39 o 
   0  -2   6     1039.74     1032.54     24.05 o 
   1  -2   6     1404.06     1451.17     15.43 o 
   2  -2   6        5.44        2.09      3.21 o 
   3  -2   6       25.09       32.10      5.10 o 
   4  -2   6      676.34      700.35     20.44 o 
   5  -2   6      325.69      311.63     17.01 o 
   6  -2   6       20.66       15.42     10.83 o 
   7  -2   6       46.52       50.72     15.25 o 
   8  -2   6       70.51       91.69     20.82 o 
   9  -2   6        1.66        9.79     16.89 o 
  -8  -1   6       21.07      -11.20     16.14 o 
  -7  -1   6        2.90       19.90     10.87 o 
  -6  -1   6      107.96       89.96     16.19 o 
  -5  -1   6      154.73      153.78     10.14 o 
  -4  -1   6      255.74      278.45     11.91 o 
  -3  -1   6       61.64       68.53      5.23 o 
  -2  -1   6      661.01      741.71     11.29 o 
  -1  -1   6        0.44        9.51      2.17 o 
   0  -1   6     2386.43     2343.08     27.50 o 
   1  -1   6        0.09        4.23      2.56 o 
   2  -1   6     1185.76     1076.47     18.61 o 
   3  -1   6       27.26       29.54      5.78 o 
   4  -1   6        4.38        3.34      4.58 o 
   5  -1   6      136.26      140.28     11.96 o 
   6  -1   6        2.64      -10.71     10.71 o 
   7  -1   6       27.74       33.29     15.46 o 
   8  -1   6        2.19       -1.09     14.02 o 
  -9   0   6        1.45        7.25     18.78 o 
  -8   0   6        0.04       13.53     18.78 o 
  -7   0   6        0.67       -2.70      9.35 o 
  -6   0   6      157.73      161.33     14.25 o 
  -5   0   6        5.98        4.46      4.97 o 
  -4   0   6      785.44      735.43     16.91 o 
  -3   0   6       75.10       80.78      5.17 o 
  -2   0   6       82.05       81.67      4.01 o 
  -1   0   6      849.75      896.91     12.53 o 
   0   0   6       22.94       26.24      3.42 o 
   1   0   6      348.84      345.50     18.59 o 
   2   0   6      603.03      557.57     14.36 o 
   3   0   6      116.12      118.95     10.91 o 
   4   0   6      306.40      274.56     16.36 o 
   5   0   6       11.37        2.93      7.93 o 
   6   0   6       17.55       28.14     10.82 o 
   7   0   6       77.88       98.48     16.44 o 
   8   0   6        8.27       20.57     16.52 o 
  -9   1   6       24.97       -1.65     18.78 o 
  -8   1   6      100.52       80.33     35.41 o 
  -7   1   6       50.18       50.98     12.47 o 
  -6   1   6      228.90      231.51     17.62 o 
  -5   1   6      370.86      316.99     14.83 o 
  -4   1   6      117.93      128.37      8.40 o 
  -3   1   6       82.34      106.42      6.66 o 
  -2   1   6      567.52      541.44     10.40 o 
  -1   1   6       25.75       21.73      3.71 o 
   0   1   6      189.07      190.64      9.32 o 
   1   1   6      282.47      271.80     11.72 o 
   2   1   6       49.36       46.32      7.48 o 
   3   1   6      287.15      269.09     17.16 o 
   4   1   6      725.01      743.14     27.83 o 
   5   1   6       12.41        2.16      8.91 o 
   6   1   6       59.94       48.01     17.13 o 
   7   1   6        0.26        0.31     12.65 o 
   8   1   6        4.65       13.38     14.35 o 
  -9   2   6        0.48      -10.62     13.51 o 
  -8   2   6       30.04       20.54     14.01 o 
  -7   2   6        1.39        1.09      9.58 o 
  -6   2   6      248.61      201.46     17.85 o 
  -5   2   6        0.43        4.54      4.96 o 
  -4   2   6       21.89       20.30      4.98 o 
  -3   2   6      371.10      421.34     12.97 o 
  -2   2   6      581.94      607.16     13.37 o 
  -1   2   6      423.18      401.96     12.34 o 
   0   2   6       29.07       23.59      8.27 o 
   1   2   6      935.47     1042.01     30.43 o 
   2   2   6      113.49      146.83     18.59 o 
   3   2   6      255.54      257.78     17.64 o 
   4   2   6        9.51        7.00      8.93 o 
   5   2   6        4.63       12.65     13.97 o 
   6   2   6       24.02       38.54     17.47 o 
   7   2   6        1.98       -4.30     14.89 o 
  -9   3   6       25.57       39.69     17.95 o 
  -8   3   6       36.71       39.69     15.43 o 
  -7   3   6        1.08      -12.86     24.77 o 
  -6   3   6      956.24      931.58     36.84 o 
  -5   3   6       87.93      117.60      8.99 o 
  -4   3   6      336.23      328.11     16.76 o 
  -3   3   6       91.28       95.38      7.46 o 
  -2   3   6       42.50       43.79      5.16 o 
  -1   3   6        3.90       -4.15      4.15 o 
   0   3   6      122.67      145.96     11.88 o 
   1   3   6       44.48       37.11      7.99 o 
   2   3   6       44.69       50.15      9.46 o 
   3   3   6       17.98       29.15     10.69 o 
   4   3   6       12.63       13.84     14.82 o 
   5   3   6       55.69       64.76     27.51 o 
   6   3   6        0.02       18.78     16.65 o 
   7   3   6       17.96       26.32     16.65 o 
  -9   4   6        0.86       18.59     16.27 o 
  -8   4   6       19.71       30.36     15.19 o 
  -7   4   6       53.86       58.55     16.52 o 
  -6   4   6        6.40       -1.41     11.51 o 
  -5   4   6       75.39       72.42     11.98 o 
  -4   4   6      251.90      228.94     11.22 o 
  -3   4   6      114.38      103.28      7.99 o 
  -2   4   6       22.24       23.31      5.63 o 
  -1   4   6      851.49      890.66     41.69 o 
   0   4   6       43.58       39.62      7.59 o 
   1   4   6      287.55      265.89     19.71 o 
   2   4   6        0.17        9.52      8.65 o 
   3   4   6       13.18        9.47     13.36 o 
   4   4   6       89.68      113.75     38.05 o 
   5   4   6        4.77       25.96     15.66 o 
   6   4   6       12.67       23.56     18.84 o 
  -9   5   6       22.91       19.65     15.02 o 
  -8   5   6       37.94       29.83     31.63 o 
  -7   5   6       85.82       97.02     22.07 o 
  -6   5   6       16.57        2.68     12.15 o 
  -5   5   6      165.02      154.73     21.06 o 
  -4   5   6       84.29      114.78     10.85 o 
  -3   5   6       38.29       27.92      7.20 o 
  -2   5   6      320.18      264.74     15.35 o 
  -1   5   6        0.01       -0.55      6.37 o 
   0   5   6        9.08        6.74      7.68 o 
   1   5   6      154.36      169.85     18.17 o 
   2   5   6       50.50       29.59     13.83 o 
   3   5   6       11.69       10.65     13.51 o 
   4   5   6       63.95       59.09     21.74 o 
   5   5   6        5.38      -10.77     17.30 o 
  -8   6   6        0.03       17.64     15.28 o 
  -7   6   6        2.35        2.68     14.07 o 
  -6   6   6       89.76       88.59     19.83 o 
  -5   6   6       41.43       62.37     16.18 o 
  -4   6   6        7.36        4.17      7.67 o 
  -3   6   6      173.39      155.12     14.15 o 
  -2   6   6      310.84      334.61     26.58 o 
  -1   6   6       13.60       15.57     10.41 o 
   0   6   6      515.98      489.54     30.27 o 
   1   6   6        0.74       12.88     13.15 o 
   2   6   6       53.22       51.73     33.44 o 
   3   6   6        0.58       27.42     16.56 o 
   4   6   6        0.50       -7.77     16.06 o 
  -8   7   6       68.35       76.52     21.25 o 
  -7   7   6        3.60      -13.16     13.16 o 
  -6   7   6       47.19       79.77     19.60 o 
  -5   7   6       50.52       22.18     14.21 o 
  -4   7   6       13.54       13.46      9.28 o 
  -3   7   6        5.73        3.78      9.45 o 
  -2   7   6        1.02       -3.52      8.80 o 
  -1   7   6       63.13       65.01     14.70 o 
   0   7   6        0.08       -4.81     18.45 o 
   1   7   6        2.65       15.97     15.76 o 
   2   7   6       25.52       21.78     17.59 o 
   3   7   6       25.53       -1.21     15.51 o 
  -7   8   6       48.12      105.34     23.53 o 
  -6   8   6       33.14       55.60     19.74 o 
  -5   8   6        5.68        4.11     12.34 o 
  -4   8   6       63.52       57.83     18.04 o 
  -3   8   6       44.77       50.84     13.41 o 
  -2   8   6      159.37      165.80     20.03 o 
  -1   8   6       65.11       72.27     15.99 o 
   0   8   6        9.70        3.58     12.97 o 
   1   8   6       55.61       51.58     17.75 o 
  -5   9   6        2.38       17.06     19.27 o 
  -4   9   6        0.93       12.80     17.70 o 
  -3   9   6        6.87        4.41     12.09 o 
  -2   9   6       57.99       46.14     24.31 o 
  -1   9   6       57.73       52.12     26.65 o 
   0 -10   7       63.28      100.04     16.97 o 
   1 -10   7       16.82       19.82     10.89 o 
   2 -10   7      114.06      155.44     18.71 o 
   3 -10   7       71.92       92.58     15.67 o 
   4 -10   7        2.38       10.01     10.52 o 
   5 -10   7       39.00       27.15     12.66 o 
   6 -10   7       22.51       16.50     27.09 o 
  -2  -9   7        7.30       14.01     12.35 o 
  -1  -9   7       75.18       64.44     14.12 o 
   0  -9   7        0.36        7.52      9.52 o 
   1  -9   7       84.48      123.78     21.39 o 
   2  -9   7       74.96       77.27     13.61 o 
   3  -9   7        1.05       -1.72      8.55 o 
   4  -9   7       35.30       58.23     16.44 o 
   5  -9   7       21.46       37.01     12.06 o 
   6  -9   7       45.24       48.57     15.25 o 
   7  -9   7       30.03       38.98     16.27 o 
  -4  -8   7       26.36      -20.42     24.05 o 
  -3  -8   7        0.08       -6.47     10.24 o 
  -2  -8   7      198.15      150.56     17.64 o 
  -1  -8   7        7.45        9.49      9.88 o 
   0  -8   7       10.67       21.96     11.54 o 
   1  -8   7       42.63       61.99     11.46 o 
   2  -8   7       66.97       64.76     10.28 o 
   3  -8   7       29.44       37.96      8.82 o 
   4  -8   7       35.40       32.00      8.88 o 
   5  -8   7       79.11       69.51     12.46 o 
   6  -8   7       10.98       24.57      9.98 o 
   7  -8   7        5.68        7.18     12.15 o 
   8  -8   7        8.07        2.31     18.78 o 
  -5  -7   7        3.37       -5.28     11.85 o 
  -4  -7   7        0.54        6.54     10.80 o 
  -3  -7   7       17.01       23.05     10.72 o 
  -2  -7   7      124.24      125.03     15.22 o 
  -1  -7   7       58.61       41.85      9.66 o 
   0  -7   7      201.00      210.10     16.12 o 
   1  -7   7       16.48       13.60      6.42 o 
   2  -7   7      191.56      183.63     13.36 o 
   3  -7   7      519.50      475.49     18.23 o 
   4  -7   7       91.73       86.18     10.23 o 
   5  -7   7       90.12       75.01     11.86 o 
   6  -7   7       51.54       57.90     12.21 o 
   7  -7   7        5.01        1.80      9.74 o 
   8  -7   7        3.60        2.64     17.46 o 
  -5  -6   7        2.71        0.15     10.85 o 
  -4  -6   7       86.41      115.96     16.16 o 
  -3  -6   7      494.24      460.44     26.86 o 
  -2  -6   7        1.58       17.47      8.70 o 
  -1  -6   7      403.57      393.01     19.58 o 
   0  -6   7       51.41       53.40      5.50 o 
   1  -6   7       41.29       43.37      4.67 o 
   2  -6   7        8.85       11.72      3.60 o 
   3  -6   7      257.49      295.52     11.49 o 
   4  -6   7       30.84       35.56      6.33 o 
   5  -6   7      179.35      168.08     12.63 o 
   6  -6   7       19.99       36.46      9.37 o 
   7  -6   7       20.70       26.52     14.54 o 
   8  -6   7       12.42        7.81     15.97 o 
  -6  -5   7        8.17       -8.11      8.11 o 
  -5  -5   7        4.54       -7.62      7.62 o 
  -4  -5   7       14.75       12.69      9.65 o 
  -3  -5   7        0.01       -5.70     11.46 o 
  -2  -5   7       30.38       35.37      5.48 o 
  -1  -5   7       22.86       32.29      5.11 o 
   0  -5   7       21.42       26.44      9.05 o 
   1  -5   7       16.02       19.00      3.63 o 
   2  -5   7      232.48      233.80      7.81 o 
   3  -5   7       19.77       15.39      4.11 o 
   4  -5   7      708.07      678.28     17.45 o 
   5  -5   7       21.97       18.13      6.55 o 
   6  -5   7        9.29        5.15      8.46 o 
   7  -5   7       62.03       84.59     15.25 o 
   8  -5   7        5.65        8.49     20.10 o 
   9  -5   7        2.61      -27.67     27.67 o 
  -7  -4   7        4.10       -0.12     11.46 o 
  -6  -4   7        3.50       -8.91      8.91 o 
  -5  -4   7       50.66       60.33     10.45 o 
  -4  -4   7       85.27       89.75      8.97 o 
  -3  -4   7       48.77       50.88      6.47 o 
  -2  -4   7        5.52       -2.96      3.41 o 
  -1  -4   7        0.64       -2.38      4.42 o 
   0  -4   7        0.03       -1.62      2.88 o 
   1  -4   7      252.96      251.18      6.96 o 
   2  -4   7      195.28      190.12      7.86 o 
   3  -4   7      106.21       99.47      6.11 o 
   4  -4   7     1302.28     1325.83     24.29 o 
   5  -4   7        1.24       -0.39      6.16 o 
   6  -4   7      541.99      578.89     27.63 o 
   7  -4   7      130.63      146.73     21.31 o 
   8  -4   7       10.93       10.96     13.13 o 
   9  -4   7      128.72      103.44     31.95 o 
  -7  -3   7        1.99       -7.86     10.59 o 
  -6  -3   7        0.98        6.79      9.84 o 
  -5  -3   7       60.79       62.13     10.24 o 
  -4  -3   7       24.45       14.22      5.23 o 
  -3  -3   7      155.26      156.95      8.19 o 
  -2  -3   7       19.67       14.24      3.84 o 
  -1  -3   7       57.66       72.88      4.83 o 
   0  -3   7      866.28      855.53     30.91 o 
   1  -3   7     1275.02     1335.44     16.49 o 
   2  -3   7        4.35        8.19      2.93 o 
   3  -3   7      185.65      204.37      9.91 o 
   4  -3   7     1170.34     1174.85     41.09 o 
   5  -3   7       10.86       14.35      7.56 o 
   6  -3   7       51.91       59.65     14.42 o 
   7  -3   7        0.64        1.26     11.85 o 
   8  -3   7        6.29        8.18     13.18 o 
   9  -3   7       14.67        9.67     15.03 o 
  -8  -2   7        0.25        3.95     18.45 o 
  -7  -2   7        0.39       -9.43      9.43 o 
  -6  -2   7       30.19       12.43     11.60 o 
  -5  -2   7       15.71       12.86      6.16 o 
  -4  -2   7        3.62       -4.10      4.10 o 
  -3  -2   7      345.96      330.47     14.36 o 
  -2  -2   7      483.20      498.56     14.40 o 
  -1  -2   7      189.89      184.27      6.00 o 
   0  -2   7     2114.85     2075.35     29.95 o 
   1  -2   7     2992.10     3398.57     37.40 o 
   2  -2   7      703.20      651.01     14.74 o 
   3  -2   7      604.46      642.96     15.49 o 
   4  -2   7       14.41       11.16      6.22 o 
   5  -2   7      233.64      247.17     17.31 o 
   6  -2   7       31.26       31.44     12.55 o 
   7  -2   7       48.26       74.80     17.32 o 
   8  -2   7       24.56       43.14     16.92 o 
  -8  -1   7       39.88       15.48     19.11 o 
  -7  -1   7       52.50       57.61     18.55 o 
  -6  -1   7      490.95      479.96     28.67 o 
  -5  -1   7        4.42        9.42      5.60 o 
  -4  -1   7      565.38      557.80     16.56 o 
  -3  -1   7       16.51       24.29      4.09 o 
  -2  -1   7       10.70       11.78      3.04 o 
  -1  -1   7      278.38      258.51      5.65 o 
   0  -1   7      251.92      250.24      6.17 o 
   1  -1   7      847.56      878.64     13.20 o 
   2  -1   7        1.11        3.70      3.57 o 
   3  -1   7       60.18       52.43      7.13 o 
   4  -1   7       93.84      101.04      9.71 o 
   5  -1   7      138.26      119.88     14.99 o 
   6  -1   7       10.55        1.17     11.07 o 
   7  -1   7      169.61      200.97     25.73 o 
   8  -1   7       17.49       15.43     16.51 o 
  -8   0   7       93.76       99.82     26.68 o 
  -7   0   7       28.57       32.44     22.56 o 
  -6   0   7      269.68      246.28     14.21 o 
  -5   0   7      395.30      422.91     17.91 o 
  -4   0   7      240.11      258.03     11.82 o 
  -3   0   7     1432.42     1590.95     23.84 o 
  -2   0   7     1419.03     1458.93     18.08 o 
  -1   0   7       19.08       31.37      3.04 o 
   0   0   7      926.16      900.65     14.19 o 
   1   0   7      761.52      709.42     15.49 o 
   2   0   7       56.85       61.16      6.48 o 
   3   0   7      359.04      411.76     17.66 o 
   4   0   7       20.57       16.09      9.71 o 
   5   0   7       28.53       25.72      9.78 o 
   6   0   7        3.46        0.79      8.72 o 
   7   0   7       27.42       39.12     14.14 o 
   8   0   7        0.96        2.39     31.46 o 
  -9   1   7        2.13      -16.80     16.80 o 
  -8   1   7      152.86      106.41     28.33 o 
  -7   1   7       52.35       63.97     14.12 o 
  -6   1   7       99.99       95.13     13.17 o 
  -5   1   7      332.78      317.11     17.20 o 
  -4   1   7        0.16        3.07      4.32 o 
  -3   1   7        0.04        4.30      3.44 o 
  -2   1   7       64.88       68.29      4.25 o 
  -1   1   7      282.03      340.96     13.41 o 
   0   1   7      813.49      837.18     17.00 o 
   1   1   7      970.90      932.32     23.58 o 
   2   1   7       98.33       96.95     12.45 o 
   3   1   7       66.25       52.33      8.82 o 
   4   1   7      291.00      312.26     27.48 o 
   5   1   7      177.84      130.62     16.43 o 
   6   1   7      153.29      157.16     24.69 o 
   7   1   7       45.62       59.43     15.46 o 
  -9   2   7       36.80       24.38     25.70 o 
  -8   2   7      103.52       91.27     20.33 o 
  -7   2   7        8.01       14.44     10.54 o 
  -6   2   7      849.01      783.63     30.62 o 
  -5   2   7      272.71      301.30     21.69 o 
  -4   2   7      310.90      299.49     12.72 o 
  -3   2   7      516.22      492.63     14.07 o 
  -2   2   7        1.60       -1.11      3.53 o 
  -1   2   7        0.88        2.55      3.86 o 
   0   2   7        7.59        0.07      4.73 o 
   1   2   7        0.12        6.48      5.48 o 
   2   2   7       27.62        8.62      7.47 o 
   3   2   7       16.04       21.93      8.09 o 
   4   2   7      213.79      171.98     20.65 o 
   5   2   7       93.48       96.24     19.46 o 
   6   2   7        8.52        3.06     14.99 o 
   7   2   7       49.51       43.10     20.48 o 
  -9   3   7        0.24        1.65     23.06 o 
  -8   3   7        1.71       12.40     13.49 o 
  -7   3   7       42.62       22.95     40.40 o 
  -6   3   7      219.19      201.76     30.24 o 
  -5   3   7       66.99       50.48      8.23 o 
  -4   3   7      295.08      241.24     11.42 o 
  -3   3   7      186.84      198.32     10.68 o 
  -2   3   7        9.47        9.42      4.31 o 
  -1   3   7     1127.24     1250.97     30.95 o 
   0   3   7      222.40      235.92     15.31 o 
   1   3   7      345.99      358.70     30.29 o 
   2   3   7      257.27      264.90     17.93 o 
   3   3   7        1.05       -2.99      9.31 o 
   4   3   7       20.89        3.97     15.98 o 
   5   3   7       50.00      115.77     28.83 o 
   6   3   7        0.00        9.29     27.67 o 
  -9   4   7        0.43        1.86     15.18 o 
  -8   4   7        1.90      -12.15     12.15 o 
  -7   4   7       41.32       30.26     16.80 o 
  -6   4   7       36.52       30.90     13.98 o 
  -5   4   7      250.18      298.73     25.92 o 
  -4   4   7       46.37       41.18      7.47 o 
  -3   4   7        4.19        5.78      4.87 o 
  -2   4   7      324.51      315.59     13.30 o 
  -1   4   7      183.53      188.36     13.54 o 
   0   4   7        0.28       -2.96      5.83 o 
   1   4   7        0.55       14.30      9.11 o 
   2   4   7        6.30       -2.89      7.82 o 
   3   4   7       14.49       25.51     33.44 o 
   4   4   7       86.63      102.71     39.86 o 
   5   4   7        2.01       -4.96     14.64 o 
   6   4   7       14.24       -4.19     15.32 o 
  -8   5   7        0.78       27.45     14.99 o 
  -7   5   7       24.47       37.89     40.36 o 
  -6   5   7        7.47       12.99     11.87 o 
  -5   5   7      466.96      471.86     35.17 o 
  -4   5   7      107.27      114.35     10.97 o 
  -3   5   7      156.28      159.41     12.44 o 
  -2   5   7      370.43      367.09     18.31 o 
  -1   5   7       36.07       24.19     10.27 o 
   0   5   7      166.68      184.99     18.82 o 
   1   5   7       26.17       11.77     12.38 o 
   2   5   7        0.00       -2.31     18.94 o 
   3   5   7       24.55       29.68     28.66 o 
   4   5   7        1.12       -0.30     17.46 o 
   5   5   7       36.31       17.94     26.68 o 
  -8   6   7       32.94       54.67     56.17 o 
  -7   6   7       11.84       52.74     22.90 o 
  -6   6   7        9.96       50.36     16.52 o 
  -5   6   7       32.98       32.05     15.46 o 
  -4   6   7        1.13       -9.88      9.88 o 
  -3   6   7       12.20       17.63      9.41 o 
  -2   6   7       47.34       60.30     12.73 o 
  -1   6   7       39.03       60.54     25.37 o 
   0   6   7        6.97       20.33     13.46 o 
   1   6   7        0.09       -1.63     13.95 o 
   2   6   7       28.40       37.10     27.51 o 
   3   6   7        4.44        0.67     15.06 o 
   4   6   7        2.29        3.14     16.96 o 
  -7   7   7       21.46       30.31     17.40 o 
  -6   7   7       18.15       20.26     15.71 o 
  -5   7   7        8.20       26.03     15.14 o 
  -4   7   7       51.52       28.74     14.88 o 
  -3   7   7       47.93       54.89     14.26 o 
  -2   7   7       82.31       79.96     15.15 o 
  -1   7   7       50.79       28.99     13.39 o 
   0   7   7       52.31       37.87     17.12 o 
   1   7   7       63.38       55.16     20.36 o 
   2   7   7       19.74       20.97     16.79 o 
   3   7   7        5.11        5.04     20.92 o 
  -6   8   7        1.96       10.33     16.65 o 
  -5   8   7        5.68      -13.34     13.34 o 
  -4   8   7       10.54       37.57     15.80 o 
  -3   8   7        0.44       -7.45      9.85 o 
  -2   8   7       55.21       47.00     14.24 o 
  -1   8   7       67.98       81.92     17.81 o 
   0   8   7       28.43       56.59     21.26 o 
   1   8   7       52.08       40.21     23.53 o 
  -5   9   7        6.26       10.54     24.38 o 
  -4   9   7       32.59       25.77     18.33 o 
  -3   9   7        0.44       -2.25     22.07 o 
  -2   9   7        0.27       -7.61     13.01 o 
  -1   9   7        1.53      -21.08     22.73 o 
   0 -10   8       11.83        6.23     12.04 o 
   1 -10   8       18.16       25.85     11.85 o 
   2 -10   8       59.72       36.25     13.67 o 
   3 -10   8        8.02       12.28      9.57 o 
   4 -10   8       43.73       51.45     13.03 o 
   5 -10   8       51.73       80.87     15.40 o 
   6 -10   8       26.74       14.49     18.78 o 
  -2  -9   8       16.50       20.74     15.84 o 
  -1  -9   8       13.83        1.65     11.18 o 
   0  -9   8        8.51       13.06     13.61 o 
   1  -9   8      109.79      124.81     21.81 o 
   2  -9   8       71.25       53.31     11.97 o 
   3  -9   8        0.43       -6.88      6.88 o 
   4  -9   8      111.54      126.81     30.51 o 
   5  -9   8       48.35       39.56     11.10 o 
   6  -9   8       21.34       14.54     14.00 o 
   7  -9   8        0.15       19.18     17.30 o 
  -3  -8   8        4.39        6.07     10.23 o 
  -2  -8   8      109.98      124.97     16.05 o 
  -1  -8   8        4.22       -4.89      7.53 o 
   0  -8   8      124.72      102.79     16.54 o 
   1  -8   8       94.17      115.48     17.90 o 
   2  -8   8       13.72       12.38      7.20 o 
   3  -8   8      198.03      206.90     15.45 o 
   4  -8   8       53.71       71.61      9.66 o 
   5  -8   8       40.79       35.49     10.51 o 
   6  -8   8       84.24       88.60     14.58 o 
   7  -8   8        0.53       -9.72     10.72 o 
  -5  -7   8        9.36       16.28     16.73 o 
  -4  -7   8        1.50        9.58     11.19 o 
  -3  -7   8      314.01      322.48     23.42 o 
  -2  -7   8        0.43       -3.80      7.99 o 
  -1  -7   8      150.93      159.00     14.88 o 
   0  -7   8        2.54        6.37      6.50 o 
   1  -7   8       28.96       30.64      7.07 o 
   2  -7   8        1.95        2.73      5.31 o 
   3  -7   8       38.92       36.53      7.32 o 
   4  -7   8        4.75       -0.93      5.43 o 
   5  -7   8       39.08       48.12      9.71 o 
   6  -7   8      116.58      133.57     23.56 o 
   7  -7   8        5.87       -1.30     18.94 o 
   8  -7   8       35.22       50.40     24.38 o 
  -5  -6   8        7.34        8.40      9.29 o 
  -4  -6   8        1.10       -5.29      8.77 o 
  -3  -6   8       50.83       59.77     12.37 o 
  -2  -6   8      324.27      327.45     20.24 o 
  -1  -6   8       45.98       53.81     11.02 o 
   0  -6   8      244.60      234.18     17.72 o 
   1  -6   8        5.24        3.04      3.56 o 
   2  -6   8      155.37      165.26      7.40 o 
   3  -6   8       83.79       78.67      6.79 o 
   4  -6   8       18.31       13.55      5.67 o 
   5  -6   8        4.87        8.66      7.42 o 
   6  -6   8       41.45       30.16     10.55 o 
   7  -6   8        0.01      -10.32     14.82 o 
   8  -6   8        2.66        3.36     20.26 o 
  -6  -5   8       15.17       26.00     13.57 o 
  -5  -5   8       47.46       49.63     13.21 o 
  -4  -5   8      103.09       99.76     14.19 o 
  -3  -5   8       13.56        8.30      7.91 o 
  -2  -5   8       16.16       10.21      5.10 o 
  -1  -5   8       44.56       47.36      5.72 o 
   0  -5   8      145.53      138.52      6.62 o 
   1  -5   8      148.18      147.82      9.57 o 
   2  -5   8      339.31      330.81     10.41 o 
   3  -5   8       37.29       33.21      4.70 o 
   4  -5   8     1504.35     1498.67     25.31 o 
   5  -5   8        1.05       -2.40      6.41 o 
   6  -5   8       82.40       77.98     13.57 o 
   7  -5   8       71.97       71.80     19.20 o 
   8  -5   8        0.06       -8.21     20.42 o 
  -7  -4   8       11.57       12.54     13.35 o 
  -6  -4   8       16.69       14.35     14.41 o 
  -5  -4   8      135.65      143.60     16.32 o 
  -4  -4   8      100.17      101.07     10.51 o 
  -3  -4   8      241.86      265.21     14.51 o 
  -2  -4   8      379.41      395.42     19.09 o 
  -1  -4   8       37.37       28.96      4.25 o 
   0  -4   8       92.93      102.46      6.78 o 
   1  -4   8        1.73       -0.06      2.56 o 
   2  -4   8       73.13       73.45      3.85 o 
   3  -4   8       97.74       94.57      6.48 o 
   4  -4   8       69.67       74.55      8.70 o 
   5  -4   8       12.09       12.39      7.44 o 
   6  -4   8      155.66      163.52     18.07 o 
   7  -4   8        0.65        0.09     23.78 o 
   8  -4   8       11.59        9.49     13.95 o 
  -7  -3   8        6.42       18.82     11.81 o 
  -6  -3   8        3.02       12.04     10.14 o 
  -5  -3   8       54.42       47.52     10.85 o 
  -4  -3   8        0.43       -4.78      6.11 o 
  -3  -3   8      179.88      189.33      9.56 o 
  -2  -3   8      457.97      448.51     10.71 o 
  -1  -3   8      256.96      258.68     10.96 o 
   0  -3   8     2790.33     2888.15     61.91 o 
   1  -3   8      502.11      473.14      8.80 o 
   2  -3   8     1215.51     1259.70     20.33 o 
   3  -3   8      407.81      400.26     12.96 o 
   4  -3   8       15.01       23.49      6.79 o 
   5  -3   8      156.97      186.01     32.87 o 
   6  -3   8       31.06       25.66     12.29 o 
   7  -3   8        0.10        0.41     11.06 o 
   8  -3   8       30.82       20.29     15.09 o 
  -8  -2   8        6.47      -12.85     17.46 o 
  -7  -2   8        8.34       16.36     17.95 o 
  -6  -2   8       60.10       78.71     13.24 o 
  -5  -2   8       63.93       64.49     11.77 o 
  -4  -2   8      111.72      104.99      8.36 o 
  -3  -2   8      283.30      269.30      9.47 o 
  -2  -2   8       43.83       40.02      4.27 o 
  -1  -2   8     1138.26     1204.14     16.68 o 
   0  -2   8      439.40      435.21      8.86 o 
   1  -2   8     1134.00     1159.15     26.10 o 
   2  -2   8      174.10      176.87      7.45 o 
   3  -2   8        0.53        3.47      3.81 o 
   4  -2   8      570.38      590.42     26.63 o 
   5  -2   8      206.56      241.12     19.80 o 
   6  -2   8        4.39       -3.67     10.18 o 
   7  -2   8      138.65      175.74     24.46 o 
   8  -2   8       10.52        7.10     15.24 o 
  -8  -1   8       36.55       22.07     19.77 o 
  -7  -1   8        1.04        1.89     24.87 o 
  -6  -1   8      119.55      110.57     13.56 o 
  -5  -1   8        3.00        5.41      4.91 o 
  -4  -1   8       85.77       91.00      6.85 o 
  -3  -1   8      150.48      156.05      7.61 o 
  -2  -1   8      691.00      616.91     11.85 o 
  -1  -1   8       67.57       86.77      4.12 o 
   0  -1   8       54.10       56.95      4.07 o 
   1  -1   8      293.48      282.67     10.91 o 
   2  -1   8      740.09      771.86     16.79 o 
   3  -1   8       49.18       55.12      7.44 o 
   4  -1   8       10.42        6.84      5.55 o 
   5  -1   8       33.32       43.14      8.83 o 
   6  -1   8        7.80       -6.56      8.15 o 
   7  -1   8        2.82       20.98     14.01 o 
   8  -1   8        6.89        3.25     15.14 o 
  -8   0   8       70.37       79.39     26.68 o 
  -7   0   8        7.27       12.43     11.08 o 
  -6   0   8        4.19       -1.15      7.41 o 
  -5   0   8       84.08       88.01      7.67 o 
  -4   0   8      295.35      308.69     11.64 o 
  -3   0   8       66.95       88.12      6.04 o 
  -2   0   8      821.61      901.86     14.42 o 
  -1   0   8      223.97      274.96      8.67 o 
   0   0   8      515.10      512.67     14.19 o 
   1   0   8       14.65        9.08      3.98 o 
   2   0   8      584.95      581.99     17.58 o 
   3   0   8        4.05       -3.01      5.39 o 
   4   0   8      366.19      365.41     18.53 o 
   5   0   8      118.16      117.10     17.04 o 
   6   0   8      107.94      123.23     20.96 o 
   7   0   8       39.87       40.93     16.29 o 
   8   0   8        2.59       13.51     17.26 o 
  -9   1   8       23.00        4.94     16.14 o 
  -8   1   8       35.52       41.48     16.51 o 
  -7   1   8        7.84       26.11     11.28 o 
  -6   1   8       54.45       74.99     12.69 o 
  -5   1   8      737.03      712.47     23.54 o 
  -4   1   8       10.80        3.93      4.67 o 
  -3   1   8      406.24      379.95     15.84 o 
  -2   1   8        4.77        2.80      2.82 o 
  -1   1   8       13.88       12.66      3.87 o 
   0   1   8      940.67      923.73     18.56 o 
   1   1   8        3.36        0.00      4.76 o 
   2   1   8      426.68      411.57     17.65 o 
   3   1   8       33.67       47.85      9.86 o 
   4   1   8      113.11       90.50     15.28 o 
   5   1   8        8.12        2.94     10.31 o 
   6   1   8       48.35       36.13     16.83 o 
   7   1   8        0.70       11.79     12.87 o 
  -9   2   8        0.74        8.57     20.75 o 
  -8   2   8       50.03       62.63     18.26 o 
  -7   2   8       78.91       81.75     15.33 o 
  -6   2   8        4.36        6.63     11.99 o 
  -5   2   8       98.15      101.63      9.85 o 
  -4   2   8       14.64       10.11      5.03 o 
  -3   2   8      146.93      150.78      9.32 o 
  -2   2   8      274.07      308.54     12.23 o 
  -1   2   8      494.64      494.01     15.67 o 
   0   2   8      146.29      152.67     11.80 o 
   1   2   8        0.37        1.28      6.32 o 
   2   2   8      399.34      394.05     20.85 o 
   3   2   8      263.08      258.62     36.11 o 
   4   2   8       16.34        8.99     11.57 o 
   5   2   8      126.11       99.60     20.61 o 
   6   2   8        2.62       -2.35     14.77 o 
   7   2   8       18.62       23.94     18.51 o 
  -9   3   8        1.86       24.47     16.52 o 
  -8   3   8       51.78       42.65     16.45 o 
  -7   3   8       11.06      -11.82     29.19 o 
  -6   3   8      166.43      186.62     19.64 o 
  -5   3   8       78.68       75.63     13.18 o 
  -4   3   8       84.46       80.78      9.56 o 
  -3   3   8      582.01      631.59     19.26 o 
  -2   3   8       52.68       63.77      6.62 o 
  -1   3   8      238.28      233.41     12.35 o 
   0   3   8       20.61       22.23      9.42 o 
   1   3   8        0.55       -1.50      5.08 o 
   2   3   8      106.90      122.81     15.15 o 
   3   3   8        8.20       12.18     12.95 o 
   4   3   8       30.00       46.38     16.42 o 
   5   3   8       29.85       61.69     19.68 o 
   6   3   8        1.39       -0.49     16.29 o 
  -9   4   8        0.87        4.55     15.18 o 
  -8   4   8        1.64      -11.50     12.66 o 
  -7   4   8       72.26       54.23     18.61 o 
  -6   4   8       16.71       -1.40     10.21 o 
  -5   4   8      526.51      526.30     31.35 o 
  -4   4   8      324.31      348.97     24.43 o 
  -3   4   8       88.54       56.79     10.02 o 
  -2   4   8      387.15      376.45     25.97 o 
  -1   4   8     1228.60     1231.66     30.52 o 
   0   4   8       13.87       12.39      8.26 o 
   1   4   8      203.57      231.41     22.48 o 
   2   4   8       56.37       51.07     14.82 o 
   3   4   8        8.90       -7.79     13.67 o 
   4   4   8        1.93       16.39     14.79 o 
   5   4   8        2.03       -5.83     16.80 o 
  -8   5   8        6.72        1.66     14.02 o 
  -7   5   8       69.28       96.23     20.26 o 
  -6   5   8      144.98      156.49     22.56 o 
  -5   5   8        6.66      -13.84     16.47 o 
  -4   5   8      136.19      132.89     20.17 o 
  -3   5   8       21.38       26.73      8.37 o 
  -2   5   8       14.93       16.25      7.82 o 
  -1   5   8       51.13       49.21     12.14 o 
   0   5   8        6.26        1.74     11.27 o 
   1   5   8        0.44        9.24     12.72 o 
   2   5   8        5.97        0.53     13.25 o 
   3   5   8       29.44       30.67     19.93 o 
   4   5   8       16.28       -3.00     15.57 o 
  -8   6   8       11.75       26.04     17.00 o 
  -7   6   8        0.55       -8.07     12.58 o 
  -6   6   8       74.59       75.96     19.83 o 
  -5   6   8      149.11      174.96     24.66 o 
  -4   6   8      114.04       91.75     18.93 o 
  -3   6   8      184.88      181.19     27.80 o 
  -2   6   8       14.43       16.93     11.07 o 
  -1   6   8       60.61       44.52     23.22 o 
   0   6   8        0.46       39.39     34.92 o 
   1   6   8        0.01      -10.27     12.09 o 
   2   6   8        6.47       20.28     38.05 o 
   3   6   8        0.04        2.33     14.74 o 
  -7   7   8        6.31       18.88     15.83 o 
  -6   7   8       11.51      -13.21     13.21 o 
  -5   7   8        1.23        6.03     14.55 o 
  -4   7   8        5.26        4.18     14.06 o 
  -3   7   8        8.30        3.04     11.43 o 
  -2   7   8        1.41       14.12     11.45 o 
  -1   7   8      181.14      208.44     39.50 o 
   0   7   8       37.15       27.91     36.40 o 
   1   7   8      203.31      222.73     30.51 o 
   2   7   8       11.40        0.15     22.24 o 
  -6   8   8       22.88        7.92     17.21 o 
  -5   8   8        7.49       22.35     20.10 o 
  -4   8   8       32.37       29.86     28.17 o 
  -3   8   8        7.54       -2.17     14.71 o 
  -2   8   8        5.34        3.73     12.30 o 
  -1   8   8        0.14       15.60     14.41 o 
   0   8   8       39.56       28.37     19.50 o 
  -3   9   8        4.90        3.29     25.04 o 
   0 -10   9        0.67        6.45     11.21 o 
   1 -10   9        3.05       -3.84      9.02 o 
   2 -10   9       53.68       39.95     12.07 o 
   3 -10   9       35.87       44.31     12.12 o 
   4 -10   9       21.12       33.02     11.85 o 
   5 -10   9       43.07       19.46     17.15 o 
  -2  -9   9       24.47       31.15     12.61 o 
  -1  -9   9       38.57       21.47     12.67 o 
   0  -9   9       49.18       43.98     16.58 o 
   1  -9   9      309.63      299.14     25.16 o 
   2  -9   9        9.35       19.96      8.55 o 
   3  -9   9       61.71       71.83     11.10 o 
   4  -9   9      143.23      207.24     19.29 o 
   5  -9   9        0.60        0.37      8.99 o 
   6  -9   9       28.06       22.68     13.83 o 
   7  -9   9       29.89       32.02     14.72 o 
  -3  -8   9       62.67       82.65     14.89 o 
  -2  -8   9        5.96        7.06      9.71 o 
  -1  -8   9        6.70       14.74      9.22 o 
   0  -8   9       14.89       19.47      8.43 o 
   1  -8   9        1.14       -3.57      6.75 o 
   2  -8   9        3.37        8.98      6.59 o 
   3  -8   9       36.83       29.17      7.56 o 
   4  -8   9        5.79       -1.90      6.51 o 
   5  -8   9       47.93       53.87     11.30 o 
   6  -8   9       55.96       38.33     11.96 o 
   7  -8   9        5.71        2.15     12.11 o 
  -4  -7   9        7.18       14.12     11.19 o 
  -3  -7   9      226.98      217.90     19.74 o 
  -2  -7   9       43.19       56.69     11.03 o 
  -1  -7   9      442.08      455.97     22.00 o 
   0  -7   9      174.22      141.76     12.62 o 
   1  -7   9       16.61       20.99      6.16 o 
   2  -7   9      231.17      236.49     13.12 o 
   3  -7   9      122.49      131.73     10.88 o 
   4  -7   9        1.58       -2.78      5.75 o 
   5  -7   9      203.61      194.91     15.96 o 
   6  -7   9       34.40       35.90     11.62 o 
   7  -7   9        2.98       20.56     14.19 o 
   8  -7   9        0.10       -1.03     14.30 o 
  -5  -6   9        6.49       20.22      9.67 o 
  -4  -6   9      112.15      128.96     16.07 o 
  -3  -6   9       46.63       55.40     11.36 o 
  -2  -6   9      111.25      108.44     12.21 o 
  -1  -6   9       16.09       14.58      9.22 o 
   0  -6   9       86.10       89.50      7.24 o 
   1  -6   9       12.97       12.64      4.81 o 
   2  -6   9      133.52      124.54     10.63 o 
   3  -6   9        0.00       -0.44      6.37 o 
   4  -6   9      398.49      362.74     18.90 o 
   5  -6   9       68.16       74.39     17.61 o 
   6  -6   9        0.07        9.58     19.44 o 
   7  -6   9       59.94       54.88     28.17 o 
   8  -6   9        6.33      -28.30     37.72 o 
  -6  -5   9        4.82      -12.67     18.75 o 
  -5  -5   9       76.22       81.21     15.96 o 
  -4  -5   9       67.43       79.43     10.77 o 
  -3  -5   9        3.30        8.05      7.08 o 
  -2  -5   9      522.90      514.66     20.43 o 
  -1  -5   9        0.60       -1.15      3.41 o 
   0  -5   9      159.40      169.73      8.16 o 
   1  -5   9       48.49       48.90      4.12 o 
   2  -5   9        6.63        2.77      3.48 o 
   3  -5   9        6.65       11.05      3.39 o 
   4  -5   9      213.18      229.47     12.33 o 
   5  -5   9       71.21       53.63      9.37 o 
   6  -5   9       67.69       53.52     15.60 o 
   7  -5   9        8.97       14.48     14.49 o 
   8  -5   9        0.17       -8.70     14.69 o 
  -7  -4   9        1.81       13.85     14.92 o 
  -6  -4   9       25.94        1.20     10.04 o 
  -5  -4   9        9.54        5.93      9.20 o 
  -4  -4   9       23.50        5.25     11.79 o 
  -3  -4   9        8.91       11.82      4.08 o 
  -2  -4   9      103.64      105.61      6.86 o 
  -1  -4   9      142.90      161.01      7.03 o 
   0  -4   9       10.53       10.95      8.92 o 
   1  -4   9      297.53      300.13      6.95 o 
   2  -4   9      199.12      204.87      5.86 o 
   3  -4   9      631.10      640.28     15.84 o 
   4  -4   9       65.93       73.57      7.89 o 
   5  -4   9      147.22      145.51     13.07 o 
   6  -4   9      103.59      118.59     16.12 o 
   7  -4   9       19.93       11.86     11.36 o 
   8  -4   9       62.52       37.75     47.27 o 
  -7  -3   9       13.10        6.90     12.85 o 
  -6  -3   9       21.49       30.44     11.11 o 
  -5  -3   9      234.70      239.04     17.97 o 
  -4  -3   9        3.27        1.29      7.61 o 
  -3  -3   9      327.54      329.60     11.83 o 
  -2  -3   9        6.00        0.94      3.50 o 
  -1  -3   9      242.70      227.52     10.51 o 
   0  -3   9      107.30       90.86     11.23 o 
   1  -3   9        0.66       -1.49      2.64 o 
   2  -3   9      125.01      139.99     11.41 o 
   3  -3   9       11.31        7.55      4.60 o 
   4  -3   9        1.62        6.35      6.10 o 
   5  -3   9      480.00      453.06     21.71 o 
   6  -3   9        5.20        8.21     10.32 o 
   7  -3   9       21.65       32.92     14.09 o 
   8  -3   9       22.74       16.65     15.25 o 
  -8  -2   9        0.46        1.32     19.11 o 
  -7  -2   9        6.39        5.26     12.58 o 
  -6  -2   9        0.16       -3.01      7.92 o 
  -5  -2   9        0.29       -1.43      5.29 o 
  -4  -2   9      180.64      188.96      9.53 o 
  -3  -2   9      375.32      327.14     10.39 o 
  -2  -2   9       86.97       81.79      6.13 o 
  -1  -2   9      578.83      538.09     10.21 o 
   0  -2   9     1358.49     1371.39     20.69 o 
   1  -2   9      200.09      218.05      7.50 o 
   2  -2   9      620.60      596.39     12.66 o 
   3  -2   9       18.77       15.21      4.76 o 
   4  -2   9      251.27      241.96     13.34 o 
   5  -2   9      122.95       95.61     15.83 o 
   6  -2   9       95.74       79.07     17.46 o 
   7  -2   9       44.90       40.01     15.43 o 
   8  -2   9        1.96        4.19     14.77 o 
  -8  -1   9        2.17       13.51     18.78 o 
  -7  -1   9        0.53       -2.99     12.35 o 
  -6  -1   9      134.61      134.48     13.59 o 
  -5  -1   9        0.29       -4.55      4.55 o 
  -4  -1   9      297.43      291.84     17.18 o 
  -3  -1   9        0.57        3.91      3.52 o 
  -2  -1   9        7.85        6.31      3.12 o 
  -1  -1   9        1.02       -0.94      2.70 o 
   0  -1   9        5.56       10.32      3.55 o 
   1  -1   9      111.78      114.19      7.13 o 
   2  -1   9      596.11      620.15     18.29 o 
   3  -1   9        4.96        2.71      5.90 o 
   4  -1   9      126.88      122.06     10.98 o 
   5  -1   9      205.40      200.44     15.55 o 
   6  -1   9       10.60        6.04      9.70 o 
   7  -1   9       76.93       71.16     19.37 o 
   8  -1   9        3.20       -4.87     13.86 o 
  -8   0   9       83.62       61.60     24.05 o 
  -7   0   9      114.46      117.87     24.05 o 
  -6   0   9      121.77      129.69     14.24 o 
  -5   0   9     1040.82     1018.43     28.43 o 
  -4   0   9        4.10       -3.92      3.92 o 
  -3   0   9      717.00      787.41     18.59 o 
  -2   0   9       48.54       43.91      4.48 o 
  -1   0   9       50.57       60.39      5.45 o 
   0   0   9      439.04      452.11     14.81 o 
   1   0   9      168.55      176.90      8.99 o 
   2   0   9      838.84      923.76     28.24 o 
   3   0   9       40.49       51.30     14.02 o 
   4   0   9        5.05        3.07      7.24 o 
   5   0   9        7.30        1.36      9.50 o 
   6   0   9        4.32       19.93     14.42 o 
   7   0   9       22.69       26.96     13.81 o 
  -8   1   9       27.92       18.45     19.77 o 
  -7   1   9        4.34       19.47     10.90 o 
  -6   1   9      176.46      178.84     17.10 o 
  -5   1   9      172.24      172.43     15.50 o 
  -4   1   9        9.98        8.99      5.86 o 
  -3   1   9        2.44        1.08      4.39 o 
  -2   1   9      534.74      603.42     13.95 o 
  -1   1   9      431.15      458.86     14.82 o 
   0   1   9      107.59      119.79      8.03 o 
   1   1   9       32.67       32.86      6.86 o 
   2   1   9      225.13      241.94     14.89 o 
   3   1   9      161.06      133.65     12.55 o 
   4   1   9        3.34       -8.97      9.25 o 
   5   1   9       11.37        8.57     13.27 o 
   6   1   9        1.26        9.84     14.78 o 
   7   1   9        5.91       31.59     13.70 o 
  -8   2   9       33.69       45.48     16.70 o 
  -7   2   9      111.29      103.77     16.83 o 
  -6   2   9      291.11      267.77     21.00 o 
  -5   2   9       30.99       29.47      9.97 o 
  -4   2   9      343.88      383.93     15.44 o 
  -3   2   9       23.39       17.14      5.61 o 
  -2   2   9        3.81       12.00      4.77 o 
  -1   2   9        8.55       14.88      5.06 o 
   0   2   9        1.05       -2.78      5.14 o 
   1   2   9       31.91       37.41      8.37 o 
   2   2   9       49.01       60.11     10.12 o 
   3   2   9       40.31       38.35     13.03 o 
   4   2   9       20.02       24.34     12.79 o 
   5   2   9       41.89       34.32     16.03 o 
   6   2   9        1.78        1.22     14.31 o 
  -8   3   9        2.02        7.66     14.68 o 
  -7   3   9      107.97       57.79     28.53 o 
  -6   3   9       20.35       34.19     13.96 o 
  -5   3   9      298.75      315.58     23.68 o 
  -4   3   9      766.97      783.92     35.42 o 
  -3   3   9        2.35       -3.21      4.31 o 
  -2   3   9      988.13      999.72     23.49 o 
  -1   3   9      515.21      538.72     21.00 o 
   0   3   9        1.72        0.74      6.35 o 
   1   3   9      560.69      589.92     24.49 o 
   2   3   9       97.41      116.45     30.31 o 
   3   3   9       12.10        5.72     12.26 o 
   4   3   9       49.38       10.89     63.36 o 
   5   3   9       31.05       40.25     17.53 o 
   6   3   9        5.91       17.04     18.04 o 
  -8   4   9        0.96        2.73     17.46 o 
  -7   4   9        2.41      -10.92     10.92 o 
  -6   4   9       30.30       21.64     13.51 o 
  -5   4   9      270.92      239.01     21.86 o 
  -4   4   9       91.75       87.12     24.35 o 
  -3   4   9       34.50       17.73      7.94 o 
  -2   4   9       50.05       59.67      8.32 o 
  -1   4   9        1.93       -3.78      6.09 o 
   0   4   9      118.84      109.19     12.72 o 
   1   4   9        1.74        6.60     11.47 o 
   2   4   9       96.44       96.84     19.21 o 
   3   4   9       44.82       43.56     17.20 o 
   4   4   9        2.86        1.10     15.03 o 
   5   4   9        0.11       13.18     16.93 o 
  -8   5   9        3.30       14.95     16.07 o 
  -7   5   9       17.98        6.09     14.39 o 
  -6   5   9      113.31       97.18     19.87 o 
  -5   5   9      223.94      221.97     26.48 o 
  -4   5   9       17.50       18.71     12.98 o 
  -3   5   9      167.30      167.66     22.43 o 
  -2   5   9      264.38      287.79     17.89 o 
  -1   5   9        3.43        8.24     11.86 o 
   0   5   9       19.00       30.80     13.68 o 
   1   5   9        1.20      -10.76     10.76 o 
   2   5   9        3.87       -7.34     11.68 o 
   3   5   9        9.94       11.97     15.43 o 
   4   5   9        0.01        0.77     16.05 o 
  -8   6   9        3.51       17.37     60.12 o 
  -7   6   9        7.41        1.48     15.25 o 
  -6   6   9        3.18       28.74     31.30 o 
  -5   6   9      106.08       63.02     17.40 o 
  -4   6   9       29.69       28.55     15.46 o 
  -3   6   9       33.35       41.49     11.79 o 
  -2   6   9       12.96       10.58     13.60 o 
  -1   6   9       16.99       30.14     17.62 o 
   0   6   9        3.91       22.57     14.35 o 
   1   6   9        3.91       -1.32     14.32 o 
   2   6   9        3.30      -15.36     18.78 o 
   3   6   9       11.09       31.89     19.63 o 
  -7   7   9       26.99       50.45     20.37 o 
  -6   7   9       52.69      106.75     22.98 o 
  -5   7   9       12.90       10.26     14.23 o 
  -4   7   9       25.47       27.61     16.52 o 
  -3   7   9        0.10        5.87     14.08 o 
  -2   7   9       10.06       -8.02     15.17 o 
  -1   7   9        4.17       -9.61     12.03 o 
   0   7   9       80.93       42.31     30.64 o 
   1   7   9        0.08       13.30     17.32 o 
   2   7   9       10.86        0.70     18.51 o 
  -5   8   9       13.81        9.21     21.25 o 
  -4   8   9       23.81       25.44     18.61 o 
  -3   8   9        0.00       -6.42     15.81 o 
  -2   8   9       35.37       65.14     20.03 o 
  -1   8   9       16.29       27.13     15.46 o 
   0   8   9        9.05       -0.79     15.95 o 
   0 -10  10       11.59       40.55     22.40 o 
   1 -10  10       98.41       82.88     14.37 o 
   2 -10  10       26.50       21.61     17.13 o 
   3 -10  10       15.45       16.76     10.72 o 
   4 -10  10      120.00      141.82     18.75 o 
   5 -10  10        2.36        9.55     11.45 o 
  -2  -9  10       14.38        6.70     10.16 o 
  -1  -9  10        0.19      -10.59     10.59 o 
   0  -9  10       15.82       18.88     12.63 o 
   1  -9  10        1.16        5.46      8.03 o 
   2  -9  10        6.29        6.90      7.28 o 
   3  -9  10        1.25       -6.26      6.72 o 
   4  -9  10        2.15       10.04      9.22 o 
   5  -9  10       30.88       26.77     10.67 o 
   6  -9  10       46.69       49.60     15.12 o 
  -3  -8  10       10.01       40.25     15.62 o 
  -2  -8  10        2.43        3.47      9.82 o 
  -1  -8  10        2.79        2.67      9.23 o 
   0  -8  10      135.59      133.51     19.82 o 
   1  -8  10        0.81       -5.12      6.19 o 
   2  -8  10       86.39       92.32     10.34 o 
   3  -8  10      147.33      134.45     11.80 o 
   4  -8  10        0.64        8.19      6.91 o 
   5  -8  10      151.72      152.54     16.40 o 
   6  -8  10       28.68       26.89     11.02 o 
   7  -8  10        2.09       -8.33     11.82 o 
  -4  -7  10       19.26       24.26     10.96 o 
  -3  -7  10       34.54       40.03     11.04 o 
  -2  -7  10        1.16       -2.17      6.61 o 
  -1  -7  10       45.81       34.44      8.87 o 
   0  -7  10       19.00       17.57      6.47 o 
   1  -7  10       27.10       24.26      6.19 o 
   2  -7  10       31.60       37.34      6.88 o 
   3  -7  10       90.81      123.43     10.28 o 
   4  -7  10       14.50        8.28      6.46 o 
   5  -7  10      109.26      135.52     14.00 o 
   6  -7  10       80.34       70.28     13.51 o 
   7  -7  10        0.09        4.68     13.65 o 
   8  -7  10       25.27        6.55     19.93 o 
  -5  -6  10       37.81       37.48     13.65 o 
  -4  -6  10      106.68      110.55     12.62 o 
  -3  -6  10       20.39       20.32      9.91 o 
  -2  -6  10      271.04      294.17     18.07 o 
  -1  -6  10        6.22       11.08      6.29 o 
   0  -6  10       22.10       27.50      4.62 o 
   1  -6  10       52.75       53.11      4.90 o 
   2  -6  10      168.69      155.74     10.29 o 
   3  -6  10        0.10        1.57      4.92 o 
   4  -6  10       33.91       29.03      7.77 o 
   5  -6  10        1.05        4.05      8.46 o 
   6  -6  10        8.29        6.92     17.95 o 
   7  -6  10       29.82       -4.64     17.95 o 
   8  -6  10        8.42        4.51     14.91 o 
  -6  -5  10        4.16        0.37     10.70 o 
  -5  -5  10        7.16        8.22      9.57 o 
  -4  -5  10       61.85       45.23     10.59 o 
  -3  -5  10       46.06       57.13      8.30 o 
  -2  -5  10       66.51       66.20      9.00 o 
  -1  -5  10      488.26      501.59     21.83 o 
   0  -5  10      178.13      173.55     20.96 o 
   1  -5  10      571.47      538.93     13.82 o 
   2  -5  10      145.52      171.77      8.10 o 
   3  -5  10      224.87      233.04     16.08 o 
   4  -5  10      173.64      188.56     15.02 o 
   5  -5  10       41.39       41.54     11.26 o 
   6  -5  10       96.75       89.40     18.66 o 
   7  -5  10       54.69       50.79     18.01 o 
   8  -5  10        7.19       18.23     17.79 o 
  -7  -4  10       23.35       29.47     15.05 o 
  -6  -4  10       45.41       39.23     18.24 o 
  -5  -4  10      159.04      157.75     16.27 o 
  -4  -4  10       30.13       24.41      8.48 o 
  -3  -4  10      286.82      304.10     20.80 o 
  -2  -4  10      422.56      409.70     13.19 o 
  -1  -4  10       67.88       60.71      4.41 o 
   0  -4  10      217.37      209.11     18.92 o 
   1  -4  10      290.00      280.13      6.81 o 
   2  -4  10        0.59        1.88      3.31 o 
   3  -4  10      141.53      140.68      9.06 o 
   4  -4  10       40.20       37.27     12.43 o 
   5  -4  10      449.83      433.11     21.30 o 
   6  -4  10       15.17       23.55     11.32 o 
   7  -4  10        5.37       -6.24     18.28 o 
   8  -4  10       53.43       67.67     48.92 o 
  -7  -3  10        2.00       -8.85     11.47 o 
  -6  -3  10        0.15       -6.93      7.60 o 
  -5  -3  10        0.26        3.23      6.31 o 
  -4  -3  10       81.02       78.27     14.24 o 
  -3  -3  10      275.56      263.06     12.58 o 
  -2  -3  10        6.35        8.50      3.74 o 
  -1  -3  10      368.18      348.01     11.15 o 
   0  -3  10      585.84      605.56     26.87 o 
   1  -3  10      220.39      226.88      8.14 o 
   2  -3  10      261.40      259.87     10.97 o 
   3  -3  10      162.15      168.02     12.41 o 
   4  -3  10      298.09      297.69     16.46 o 
   5  -3  10       56.41       32.97     15.45 o 
   6  -3  10       38.63       39.39     27.83 o 
   7  -3  10        2.92      -11.09     17.79 o 
   8  -3  10        0.99       -8.24     17.13 o 
  -8  -2  10        6.28        9.88     19.11 o 
  -7  -2  10        0.79      -10.69     10.69 o 
  -6  -2  10      113.46      112.13     18.83 o 
  -5  -2  10       32.06       42.43      9.05 o 
  -4  -2  10      157.41      145.09     10.14 o 
  -3  -2  10        8.89        1.62      3.56 o 
  -2  -2  10        1.16        3.22      2.89 o 
  -1  -2  10       53.95       52.83      4.30 o 
   0  -2  10      257.91      276.72     12.55 o 
   1  -2  10       13.14        8.53      5.00 o 
   2  -2  10       13.28       24.92      5.00 o 
   3  -2  10        0.97        0.73      4.16 o 
   4  -2  10      281.81      294.12     14.60 o 
   5  -2  10      168.84      150.73     20.92 o 
   6  -2  10       21.51       20.63     26.35 o 
   7  -2  10       56.57       42.90     15.66 o 
   8  -2  10       23.55       45.79     26.03 o 
  -8  -1  10       29.86        2.96     16.80 o 
  -7  -1  10       27.39       28.44     14.95 o 
  -6  -1  10       15.87       27.22     10.42 o 
  -5  -1  10       80.90       80.25      8.15 o 
  -4  -1  10      217.19      211.16     10.06 o 
  -3  -1  10       33.83       36.66      4.87 o 
  -2  -1  10      635.18      644.43     12.84 o 
  -1  -1  10        1.82       -1.35      2.86 o 
   0  -1  10     1274.12     1236.10     21.01 o 
   1  -1  10      103.35      108.93      7.47 o 
   2  -1  10      671.63      691.60     20.72 o 
   3  -1  10       12.68        7.79      6.77 o 
   4  -1  10        7.19       16.37      7.64 o 
   5  -1  10        3.60       15.73      9.64 o 
   6  -1  10        0.95        8.94     11.64 o 
   7  -1  10        0.77        8.92     13.95 o 
   8  -1  10        6.70       -3.22     21.41 o 
  -8   0  10        0.73       23.72     20.10 o 
  -7   0  10        5.54       26.47     13.47 o 
  -6   0  10       92.47      102.69     13.51 o 
  -5   0  10       43.53       56.17      8.91 o 
  -4   0  10      166.21      177.56     12.56 o 
  -3   0  10        0.55       -2.25      4.07 o 
  -2   0  10        4.78       14.15      4.80 o 
  -1   0  10       42.72       33.28      4.72 o 
   0   0  10        3.58       12.56      4.83 o 
   1   0  10     1158.40     1192.52     24.20 o 
   2   0  10        1.81        4.98      7.03 o 
   3   0  10      367.72      380.12     18.59 o 
   4   0  10      141.16      126.43     21.26 o 
   5   0  10       28.36       10.83     10.59 o 
   6   0  10       60.21       37.37     15.66 o 
   7   0  10       23.30       38.26     14.31 o 
  -8   1  10        2.62       -6.26     15.81 o 
  -7   1  10        9.26        9.49     10.53 o 
  -6   1  10       14.68       21.07     10.60 o 
  -5   1  10      417.98      434.67     21.36 o 
  -4   1  10       58.71       45.28      8.17 o 
  -3   1  10      284.77      294.19     10.94 o 
  -2   1  10      228.49      231.86     11.88 o 
  -1   1  10       44.24       62.59      6.45 o 
   0   1  10       78.60       88.32      8.30 o 
   1   1  10      371.00      382.05     17.77 o 
   2   1  10      187.20      210.78     18.15 o 
   3   1  10      127.98      121.66     16.69 o 
   4   1  10        7.41       -8.59      9.83 o 
   5   1  10       28.47       55.23     24.87 o 
   6   1  10        1.38       17.48     16.80 o 
   7   1  10       37.05       75.95     21.27 o 
  -8   2  10        7.51       26.35     18.45 o 
  -7   2  10        1.93       -0.51      9.51 o 
  -6   2  10        4.12        4.82      9.05 o 
  -5   2  10        0.04        5.53      8.30 o 
  -4   2  10       74.84       74.09      9.03 o 
  -3   2  10        4.67       14.65      3.73 o 
  -2   2  10       10.75       13.76      5.20 o 
  -1   2  10      309.12      302.44     16.23 o 
   0   2  10      257.73      254.59     14.20 o 
   1   2  10      390.94      403.37     20.80 o 
   2   2  10      302.08      275.04     35.58 o 
   3   2  10        6.20      -13.36     13.36 o 
   4   2  10       69.40       56.94     15.63 o 
   5   2  10       34.57       68.01     18.80 o 
   6   2  10       54.61       49.71     19.83 o 
  -8   3  10        0.49       13.47     14.76 o 
  -7   3  10       68.09       64.16     37.37 o 
  -6   3  10      213.06      243.73     24.68 o 
  -5   3  10        0.10       17.27      9.77 o 
  -4   3  10      116.46      126.96     15.82 o 
  -3   3  10       84.58       76.20      7.77 o 
  -2   3  10        7.27       10.10      7.56 o 
  -1   3  10      317.89      318.05     15.42 o 
   0   3  10        0.01       -0.70      6.87 o 
   1   3  10        6.92        0.07     11.86 o 
   2   3  10       13.19       22.09     13.22 o 
   3   3  10        8.41        1.48     12.74 o 
   4   3  10       56.19       50.73     38.12 o 
   5   3  10        7.68       -3.45     20.92 o 
   6   3  10       11.84        5.60     21.41 o 
  -8   4  10        1.61        4.97     29.48 o 
  -7   4  10       59.21       30.70     67.93 o 
  -6   4  10        4.29       28.08     13.60 o 
  -5   4  10      397.06      371.60     32.77 o 
  -4   4  10      272.84      248.17     22.15 o 
  -3   4  10      283.70      273.11     12.41 o 
  -2   4  10      907.14      961.88     28.46 o 
  -1   4  10      125.27      114.64     13.26 o 
   0   4  10      130.10      122.83     21.21 o 
   1   4  10      129.09      141.01     21.43 o 
   2   4  10        1.98       14.43     13.85 o 
   3   4  10        2.21       -5.89     14.33 o 
   4   4  10        3.40       17.20     24.71 o 
   5   4  10        5.75        7.70     17.57 o 
  -8   5  10       10.70       12.36     16.69 o 
  -7   5  10        5.84        2.07     14.02 o 
  -6   5  10       26.15       25.73     15.33 o 
  -5   5  10        8.57       12.90     13.51 o 
  -4   5  10        0.00       -7.43     11.21 o 
  -3   5  10       13.56       34.83     10.36 o 
  -2   5  10      279.10      253.66     38.54 o 
  -1   5  10        3.98       -8.70     10.45 o 
   0   5  10      264.72      327.12     57.49 o 
   1   5  10       20.52       19.83     23.22 o 
   2   5  10       88.01      104.67     21.34 o 
   3   5  10       58.73       54.45     50.07 o 
   4   5  10        0.16       -2.34     16.31 o 
  -7   6  10        3.43      -11.21     11.21 o 
  -6   6  10       82.49      101.85     22.27 o 
  -5   6  10       47.37       69.63     40.52 o 
  -4   6  10       21.63       12.92     13.82 o 
  -3   6  10        9.07       17.73     28.33 o 
  -2   6  10       20.80       11.81     20.33 o 
  -1   6  10       33.99       45.31     16.89 o 
   0   6  10       47.25       56.07     31.30 o 
   1   6  10        1.54       -8.48     13.51 o 
   2   6  10       21.03       63.62     22.00 o 
   3   6  10        8.56      -10.40     15.38 o 
  -6   7  10       56.26       80.56     22.32 o 
  -5   7  10        0.10       41.51     17.81 o 
  -4   7  10       62.99       95.03     22.24 o 
  -3   7  10        0.47       -6.73     13.61 o 
  -2   7  10        9.89       21.18     13.19 o 
  -1   7  10       79.69       94.53     21.60 o 
   0   7  10        2.39      -14.90     14.90 o 
   1   7  10       20.81       63.16     22.04 o 
  -5   8  10       31.18       27.38     18.63 o 
  -4   8  10        0.35       20.92     26.68 o 
  -3   8  10        6.62       28.73     19.83 o 
  -2   8  10        2.11        3.19     17.86 o 
  -1   8  10       27.02       37.71     16.16 o 
   0 -10  11        2.58        7.80     12.89 o 
   1 -10  11        1.19       -0.74     11.40 o 
   2 -10  11       12.19       24.32     14.13 o 
   3 -10  11        2.21        6.09      9.87 o 
   4 -10  11        7.18       17.61     10.98 o 
   5 -10  11        0.24       -7.30     30.64 o 
  -2  -9  11       30.54       36.31     16.58 o 
  -1  -9  11       11.46       25.48     21.74 o 
   0  -9  11      101.81      127.78     21.91 o 
   1  -9  11       98.19      142.26     21.88 o 
   2  -9  11        1.15        2.21      7.80 o 
   3  -9  11      160.72      189.38     14.96 o 
   4  -9  11       88.99      100.28     14.26 o 
   5  -9  11       24.69       15.97     10.60 o 
   6  -9  11       75.38      111.53     16.69 o 
  -3  -8  11       20.92       24.10     11.27 o 
  -2  -8  11       20.84       21.42      9.65 o 
  -1  -8  11       14.51       10.30      8.23 o 
   0  -8  11        9.48       -3.98      6.31 o 
   1  -8  11        4.24        2.22      6.42 o 
   2  -8  11       81.20       85.06     12.51 o 
   3  -8  11       71.44       83.32     11.70 o 
   4  -8  11       15.29       10.61      7.16 o 
   5  -8  11      126.58      152.02     16.85 o 
   6  -8  11      111.20       97.54     15.17 o 
   7  -8  11        0.65       13.07     14.44 o 
  -4  -7  11       61.46       57.56     10.78 o 
  -3  -7  11        8.47       24.17      9.11 o 
  -2  -7  11       27.25       29.52      9.12 o 
  -1  -7  11       59.70       45.15      8.36 o 
   0  -7  11        0.09       11.55      5.75 o 
   1  -7  11       82.57       77.09      7.62 o 
   2  -7  11        0.12       -5.05      5.92 o 
   3  -7  11        6.30        2.84      5.72 o 
   4  -7  11        8.36       11.45      6.92 o 
   5  -7  11        1.72        4.67      8.07 o 
   6  -7  11       31.97       21.98     16.80 o 
   7  -7  11        4.62        7.03     13.92 o 
  -5  -6  11        4.57       -9.35      9.35 o 
  -4  -6  11       14.74       18.53      9.40 o 
  -3  -6  11        5.53       15.13      6.35 o 
  -2  -6  11       95.86      110.24     11.39 o 
  -1  -6  11        6.90       -1.69      5.21 o 
   0  -6  11      351.89      346.75     19.09 o 
   1  -6  11      200.73      193.10      7.24 o 
   2  -6  11        6.22        2.06      4.49 o 
   3  -6  11       84.13       61.76      8.03 o 
   4  -6  11      170.30      196.68     14.47 o 
   5  -6  11       37.10       45.07     11.83 o 
   6  -6  11       43.94       48.83     15.36 o 
   7  -6  11        6.76       12.54     30.80 o 
   8  -6  11        2.64        3.09     16.36 o 
  -6  -5  11       49.84       46.11     13.87 o 
  -5  -5  11      125.75      169.45     17.45 o 
  -4  -5  11       17.57       71.79     33.15 o 
  -3  -5  11      408.29      369.97     19.57 o 
  -2  -5  11      186.47      202.26     17.39 o 
  -1  -5  11      298.55      294.42     11.53 o 
   0  -5  11      213.85      168.97     20.85 o 
   1  -5  11       15.38       11.07      3.92 o 
   2  -5  11      152.84      156.03      7.68 o 
   3  -5  11       27.63       20.14      6.11 o 
   4  -5  11        5.60       18.30      8.53 o 
   5  -5  11       90.17       91.12     14.59 o 
   6  -5  11       54.17       74.38     18.42 o 
   7  -5  11        1.42       -7.01     14.66 o 
   8  -5  11       24.44       -6.18     17.79 o 
  -6  -4  11       24.92       25.30     12.52 o 
  -5  -4  11        8.15        6.58     11.11 o 
  -4  -4  11        0.63        4.45      7.37 o 
  -3  -4  11      358.81      386.91     19.04 o 
  -2  -4  11      784.58      742.48     22.11 o 
  -1  -4  11      603.19      571.82     19.75 o 
   0  -4  11      558.54      537.89     30.68 o 
   1  -4  11      114.02      106.34      5.62 o 
   2  -4  11        0.75       -2.15      3.92 o 
   3  -4  11       72.59       75.70      7.20 o 
   4  -4  11        6.00       -4.05      5.69 o 
   5  -4  11       21.63       16.16      9.79 o 
   6  -4  11       31.53       18.38     14.25 o 
   7  -4  11        1.21      -25.20     25.20 o 
   8  -4  11        1.50      -14.21     14.21 o 
  -7  -3  11        2.84       13.32     12.31 o 
  -6  -3  11       19.85       27.05     12.71 o 
  -5  -3  11       17.86        1.56      6.88 o 
  -4  -3  11        4.01        6.28      5.93 o 
  -3  -3  11       18.33       10.51      5.01 o 
  -2  -3  11       26.39       27.93      4.79 o 
  -1  -3  11        0.60       -2.21      2.27 o 
   0  -3  11        6.72        7.96      3.91 o 
   1  -3  11        6.29        2.33      3.31 o 
   2  -3  11       10.68       13.15      3.61 o 
   3  -3  11        1.94       -3.75      4.29 o 
   4  -3  11      445.08      428.38     21.53 o 
   5  -3  11       55.39       38.68     21.50 o 
   6  -3  11        3.87       -9.01      9.31 o 
   7  -3  11       71.43       43.13     48.10 o 
   8  -3  11       29.98       27.34     23.39 o 
  -7  -2  11       34.99       31.83     15.50 o 
  -6  -2  11       61.42       92.66     17.73 o 
  -5  -2  11       46.81       45.65      8.65 o 
  -4  -2  11      696.77      697.03     26.95 o 
  -3  -2  11       69.35       67.32      6.40 o 
  -2  -2  11      611.13      620.55     11.89 o 
  -1  -2  11      473.47      468.35     10.81 o 
   0  -2  11        6.76        7.36      3.66 o 
   1  -2  11       12.12        2.78      2.44 o 
   2  -2  11       54.68       45.90      6.29 o 
   3  -2  11       81.51       75.96      7.02 o 
   4  -2  11       39.65       30.66      7.42 o 
   5  -2  11       72.29       89.51     11.64 o 
   6  -2  11       18.25       35.34     14.44 o 
   7  -2  11        0.09      -14.17     14.17 o 
   8  -2  11        9.23       -1.32     19.44 o 
  -8  -1  11        0.44        4.28     18.45 o 
  -7  -1  11        5.18       14.94     20.42 o 
  -6  -1  11        2.54       13.35      9.57 o 
  -5  -1  11        2.32        4.17      5.81 o 
  -4  -1  11        6.03        4.59      4.88 o 
  -3  -1  11       50.35       40.55      6.02 o 
  -2  -1  11      160.95      133.36      9.13 o 
  -1  -1  11        1.36        6.85      3.37 o 
   0  -1  11      267.72      270.62     10.14 o 
   1  -1  11      816.18      827.43     18.54 o 
   2  -1  11        0.75        4.39      5.09 o 
   3  -1  11      293.96      315.03     17.13 o 
   4  -1  11      227.65      236.90     17.58 o 
   5  -1  11        6.14       -4.19      9.43 o 
   6  -1  11       14.12       30.47     18.05 o 
   7  -1  11        2.18       -9.69     18.28 o 
  -8   0  11        8.45       -8.24     16.47 o 
  -7   0  11       17.04       23.22     14.02 o 
  -6   0  11        2.91       -7.78     10.20 o 
  -5   0  11      914.88      889.12     26.42 o 
  -4   0  11      117.76      114.07     10.82 o 
  -3   0  11      767.67      748.62     16.41 o 
  -2   0  11       79.29       83.28      6.85 o 
  -1   0  11        1.43       -0.09      3.72 o 
   0   0  11       19.24        6.48      5.19 o 
   1   0  11      189.04      206.55     11.63 o 
   2   0  11       41.00       42.85     14.53 o 
   3   0  11       26.56       19.37      8.36 o 
   4   0  11       36.33       40.20     12.62 o 
   5   0  11        0.11      -10.18     10.18 o 
   6   0  11       41.73       74.22     19.44 o 
   7   0  11        0.36        8.51     19.81 o 
  -8   1  11        9.84        6.26     17.46 o 
  -7   1  11        0.01       -4.98     11.21 o 
  -6   1  11        1.80       -2.09      8.51 o 
  -5   1  11        0.96        1.65      8.04 o 
  -4   1  11        1.76        6.04      6.23 o 
  -3   1  11        7.40        7.59      4.69 o 
  -2   1  11       21.87       19.98      5.64 o 
  -1   1  11       36.06       50.28     10.78 o 
   0   1  11      258.14      273.00     23.84 o 
   1   1  11       45.77       65.05      9.60 o 
   2   1  11      490.24      564.30     25.53 o 
   3   1  11        5.83        7.34     23.66 o 
   4   1  11        0.03       -3.75     10.98 o 
   5   1  11       12.34        0.71     14.52 o 
   6   1  11        4.18      -12.26     12.26 o 
  -8   2  11       53.75       64.57     23.39 o 
  -7   2  11       50.53       25.42     19.11 o 
  -6   2  11        8.82       -4.00     12.61 o 
  -5   2  11       91.23      115.88     22.23 o 
  -4   2  11       19.23       31.12      8.71 o 
  -3   2  11        9.82        6.99      5.66 o 
  -2   2  11       17.14       14.43      6.55 o 
  -1   2  11        9.58       16.25      5.61 o 
   0   2  11        1.51        4.53      5.73 o 
   1   2  11        2.55       -5.93      7.48 o 
   2   2  11      137.84      150.46     19.66 o 
   3   2  11       10.48       -9.00     11.15 o 
   4   2  11       39.81       24.39     14.07 o 
   5   2  11        8.58       10.71     15.14 o 
   6   2  11        1.08      -11.08     15.71 o 
  -8   3  11       17.01       28.99     20.42 o 
  -7   3  11       56.04       72.35     36.91 o 
  -6   3  11        7.19       -4.85     16.76 o 
  -5   3  11      252.25      238.46     21.39 o 
  -4   3  11      107.49      115.82     15.73 o 
  -3   3  11      184.02      202.34     16.43 o 
  -2   3  11      158.74      189.00     13.13 o 
  -1   3  11       86.52       92.20     10.56 o 
   0   3  11        4.98        7.47      9.94 o 
   1   3  11       96.70      121.62     43.65 o 
   2   3  11       25.34       37.73     14.90 o 
   3   3  11       19.98      -12.86     51.48 o 
   4   3  11       23.00       29.91     42.17 o 
   5   3  11        2.81      -14.48     14.48 o 
  -8   4  11       10.57        7.55     21.25 o 
  -7   4  11        9.67       -5.43     55.71 o 
  -6   4  11       15.06       25.55     13.93 o 
  -5   4  11       31.08       53.03     16.69 o 
  -4   4  11        2.49       -2.34      9.34 o 
  -3   4  11      237.88      245.96     22.02 o 
  -2   4  11        5.03       -5.85      7.16 o 
  -1   4  11      149.93      138.44     14.35 o 
   0   4  11       48.75       53.76     13.14 o 
   1   4  11       21.31       -5.55     12.05 o 
   2   4  11      142.58      143.61     22.43 o 
   3   4  11        8.00       12.15     14.26 o 
   4   4  11        3.72       -8.45     26.03 o 
  -7   5  11        6.85       12.81     14.15 o 
  -6   5  11       12.58       18.50     14.78 o 
  -5   5  11        0.11        7.36     11.55 o 
  -4   5  11       10.03        2.54     11.40 o 
  -3   5  11       25.96       39.13     15.37 o 
  -2   5  11       34.28       23.15     14.52 o 
  -1   5  11        6.47        0.40     13.11 o 
   0   5  11        7.66        6.14     13.15 o 
   1   5  11       12.28       21.94     14.99 o 
   2   5  11        3.56       20.13     16.23 o 
   3   5  11        1.23       17.04     42.17 o 
  -7   6  11        5.09       -5.26     14.00 o 
  -6   6  11       29.71       60.16     19.33 o 
  -5   6  11       22.36       10.96     15.25 o 
  -4   6  11       73.69      106.22     22.40 o 
  -3   6  11       23.58       18.26     14.88 o 
  -2   6  11       11.37        5.04     13.68 o 
  -1   6  11      116.15      105.25     26.35 o 
   0   6  11       16.01       11.35     14.56 o 
   1   6  11        5.49        9.33     19.27 o 
   2   6  11       15.65       20.69     18.02 o 
  -6   7  11       12.53       20.19     15.72 o 
  -5   7  11        1.11       -9.61     13.40 o 
  -4   7  11       30.34       11.69     25.53 o 
  -3   7  11        0.30       23.12     16.56 o 
  -2   7  11        3.80        3.04     13.65 o 
  -1   7  11       34.01       54.81     19.56 o 
   0   7  11        3.76       12.32     16.53 o 
   1   7  11        0.01       47.44     29.65 o 
  -3   8  11        1.93       -5.27     23.06 o 
   1 -10  12      105.09       95.65     19.30 o 
   2 -10  12        0.19       16.14     10.90 o 
   3 -10  12       58.03       74.71     25.53 o 
   4 -10  12       46.01       55.76     12.27 o 
  -1  -9  12        0.12        9.20     19.77 o 
   0  -9  12        1.16       13.22     23.06 o 
   1  -9  12        2.99       -9.48     14.00 o 
   2  -9  12        5.23        1.26      7.57 o 
   3  -9  12        9.03        0.04      6.36 o 
   4  -9  12        4.65        6.14      8.03 o 
   5  -9  12       29.71       37.96     11.72 o 
   6  -9  12       52.10       69.08     14.29 o 
  -3  -8  12       28.50       33.46     16.80 o 
  -2  -8  12       19.41       25.10     15.98 o 
  -1  -8  12       19.55        8.11      9.53 o 
   0  -8  12       17.34       21.80     10.51 o 
   1  -8  12        0.00        6.70      8.38 o 
   2  -8  12        4.04       11.95      5.49 o 
   3  -8  12        9.48       12.01      6.38 o 
   4  -8  12       12.19        9.80      9.05 o 
   5  -8  12       13.09        3.74      8.40 o 
   6  -8  12        7.71       12.41     13.34 o 
   7  -8  12        0.25       10.71     41.67 o 
  -4  -7  12       14.90       12.63     14.31 o 
  -3  -7  12       33.53       51.71      9.13 o 
  -2  -7  12        6.84        2.07      6.65 o 
  -1  -7  12        8.17        1.86      5.80 o 
   0  -7  12        3.77        6.79     11.04 o 
   1  -7  12       37.33       45.59      8.72 o 
   2  -7  12        8.60       15.27      5.04 o 
   3  -7  12       41.48       29.82      7.03 o 
   4  -7  12       67.02      103.10     49.49 o 
   5  -7  12      115.50      129.11     23.39 o 
   6  -7  12        8.42       18.82     13.71 o 
   7  -7  12        2.33       -4.57     12.80 o 
  -5  -6  12       27.66       28.93     11.82 o 
  -4  -6  12       26.24       33.76     10.41 o 
  -3  -6  12        0.03       -5.50      9.99 o 
  -2  -6  12       65.60       70.26      9.34 o 
  -1  -6  12       11.62       10.55      8.05 o 
   0  -6  12      154.71      141.79     14.17 o 
   1  -6  12       41.16       47.55      6.34 o 
   2  -6  12      138.90      137.27      9.41 o 
   3  -6  12        2.59        5.48      5.63 o 
   4  -6  12       40.30       38.66     10.46 o 
   5  -6  12       70.57       55.99     12.76 o 
   6  -6  12       17.51       16.20     13.47 o 
   7  -6  12       53.91       50.03     18.26 o 
  -6  -5  12        4.72        2.63     12.05 o 
  -5  -5  12        3.36       -1.83      8.82 o 
  -4  -5  12       20.38       20.40      8.92 o 
  -3  -5  12      129.99      121.31     12.38 o 
  -2  -5  12       39.00       35.59      6.92 o 
  -1  -5  12       40.00       35.51      8.36 o 
   0  -5  12       61.06       81.41     17.56 o 
   1  -5  12      888.48      926.84     43.60 o 
   2  -5  12       14.10       24.26      4.38 o 
   3  -5  12      752.04      752.36     26.16 o 
   4  -5  12      119.75      125.96     14.53 o 
   5  -5  12       82.39       68.23     13.15 o 
   6  -5  12       35.56       49.03     15.96 o 
   7  -5  12        1.04      -13.22     13.22 o 
   8  -5  12        5.04       -5.35     24.54 o 
  -6  -4  12        3.46        0.38     11.62 o 
  -5  -4  12      157.16      133.15     15.12 o 
  -4  -4  12       38.75       24.04      7.62 o 
  -3  -4  12      325.53      317.77     14.84 o 
  -2  -4  12        2.65       -3.14      4.93 o 
  -1  -4  12        0.73        7.75      7.75 o 
   0  -4  12      120.28      140.26     16.95 o 
   1  -4  12      127.47      120.81      6.20 o 
   2  -4  12       39.44       44.57      5.95 o 
   3  -4  12        4.05        0.37      4.32 o 
   4  -4  12       36.18       37.43     10.28 o 
   5  -4  12       81.55      120.48     19.85 o 
   6  -4  12       29.15       24.52     16.40 o 
   7  -4  12       43.72       18.74     33.44 o 
   8  -4  12       22.24       -0.74     17.12 o 
  -7  -3  12       15.73       26.86     15.62 o 
  -6  -3  12       38.39       23.92     13.69 o 
  -5  -3  12       29.70       26.18      8.56 o 
  -4  -3  12      219.65      224.71     13.68 o 
  -3  -3  12      595.16      642.23     19.68 o 
  -2  -3  12      309.43      304.22     10.42 o 
  -1  -3  12     2052.92     2061.32     27.86 o 
   0  -3  12      233.86      217.94      7.98 o 
   1  -3  12       93.43       81.76      7.02 o 
   2  -3  12      800.81      834.25     17.61 o 
   3  -3  12       28.80       32.44      6.94 o 
   4  -3  12        0.98       -0.36      6.32 o 
   5  -3  12       27.51       10.72     28.01 o 
   6  -3  12        2.04        0.55     13.55 o 
   7  -3  12        0.40      -14.03     29.48 o 
  -7  -2  12        7.03        4.90     12.49 o 
  -6  -2  12        1.24       15.47     11.00 o 
  -5  -2  12        4.12        5.19      5.80 o 
  -4  -2  12        1.70        9.98      5.57 o 
  -3  -2  12        0.67        5.79      3.72 o 
  -2  -2  12        0.92        4.58      3.19 o 
  -1  -2  12      146.26      144.29      7.66 o 
   0  -2  12       13.38       11.36      3.35 o 
   1  -2  12      152.65      161.03     10.79 o 
   2  -2  12      105.29      102.89      8.09 o 
   3  -2  12      199.23      208.32     14.83 o 
   4  -2  12      148.04      133.37     11.35 o 
   5  -2  12        7.62       15.94      7.63 o 
   6  -2  12        2.28      -13.51     14.82 o 
   7  -2  12       34.64       23.72     20.42 o 
  -7  -1  12       43.03       32.19     17.79 o 
  -6  -1  12        0.03       -0.93      9.10 o 
  -5  -1  12      438.39      417.31     28.55 o 
  -4  -1  12      147.33      149.63     10.07 o 
  -3  -1  12      157.18      182.01     10.34 o 
  -2  -1  12      165.96      165.75      9.40 o 
  -1  -1  12       38.37       40.24      5.04 o 
   0  -1  12      170.69      161.32      8.98 o 
   1  -1  12       63.71       69.48      8.32 o 
   2  -1  12      336.64      328.01     14.64 o 
   3  -1  12       16.70        9.77      7.28 o 
   4  -1  12      270.01      281.55     27.77 o 
   5  -1  12       35.11       54.69     13.02 o 
   6  -1  12       54.41       33.21     13.22 o 
   7  -1  12        0.04        8.89     19.11 o 
  -8   0  12        3.16        4.61     17.46 o 
  -7   0  12        2.95       -3.15     12.32 o 
  -6   0  12       13.38        0.16     10.13 o 
  -5   0  12        0.08       -1.17      8.05 o 
  -4   0  12      269.91      249.30     15.25 o 
  -3   0  12       17.44       18.77      5.50 o 
  -2   0  12      153.51      160.39     11.15 o 
  -1   0  12       61.46       57.46      6.20 o 
   0   0  12      255.53      278.34     12.82 o 
   1   0  12        3.34        3.97      5.94 o 
   2   0  12       44.79       50.76      9.19 o 
   3   0  12      118.37      103.00     15.00 o 
   4   0  12       10.84        1.56     11.47 o 
   5   0  12       21.20       11.24     13.85 o 
   6   0  12        1.93       -2.14     14.49 o 
   7   0  12        2.06       20.42     21.74 o 
  -8   1  12        0.06       -0.33     16.47 o 
  -7   1  12        4.92       29.02     15.78 o 
  -6   1  12       22.58       17.76     12.41 o 
  -5   1  12        4.79        5.87     14.90 o 
  -4   1  12       25.08       19.77      7.44 o 
  -3   1  12       16.97       15.62      6.24 o 
  -2   1  12      226.04      219.17     12.68 o 
  -1   1  12       77.89       72.31      8.23 o 
   0   1  12       40.37       20.24      7.28 o 
   1   1  12        4.29        7.32      9.91 o 
   2   1  12      371.69      398.30     23.12 o 
   3   1  12       17.22       -5.68     17.96 o 
   4   1  12       11.40       -4.77     18.28 o 
   5   1  12       83.98      112.66     22.00 o 
   6   1  12        3.38        6.12     14.88 o 
  -8   2  12       13.68       20.75     19.77 o 
  -7   2  12        2.39       42.83     20.10 o 
  -6   2  12       14.20       21.86     11.29 o 
  -5   2  12        2.45       -9.48      9.48 o 
  -4   2  12      333.13      305.89     26.20 o 
  -3   2  12      112.38      100.20      9.45 o 
  -2   2  12      112.05      111.91     10.45 o 
  -1   2  12      338.17      341.86     19.05 o 
   0   2  12       41.74       29.34      8.86 o 
   1   2  12      349.53      348.07     27.06 o 
   2   2  12        1.31       -9.53      9.53 o 
   3   2  12       58.88       54.74     23.51 o 
   4   2  12        0.21      -23.24     23.24 o 
   5   2  12        3.00      -13.03     13.92 o 
   6   2  12       11.43       22.40     25.37 o 
  -8   3  12       23.26       44.47     23.72 o 
  -7   3  12       19.59       55.67     24.05 o 
  -6   3  12        0.42      -13.81     16.45 o 
  -5   3  12       25.97       13.86     20.96 o 
  -4   3  12       13.76        0.24      9.31 o 
  -3   3  12       19.26       14.77      7.47 o 
  -2   3  12        0.86        7.90      8.37 o 
  -1   3  12       24.38       20.91      8.86 o 
   0   3  12        0.02       12.78     10.05 o 
   1   3  12       42.63       42.21     15.32 o 
   2   3  12        2.62       16.49     13.22 o 
   3   3  12       43.67       83.95     60.09 o 
   4   3  12        6.08        7.26     23.22 o 
   5   3  12        0.31        2.32     16.60 o 
  -7   4  12        0.67       -4.58     12.35 o 
  -6   4  12       30.89       40.36     17.62 o 
  -5   4  12      230.95      268.79     44.64 o 
  -4   4  12        0.15       -4.96     13.13 o 
  -3   4  12      335.99      326.80     25.68 o 
  -2   4  12      260.36      254.54     17.86 o 
  -1   4  12       12.05        7.65     11.41 o 
   0   4  12      194.58      212.32     23.80 o 
   1   4  12        1.75        1.85     13.36 o 
   2   4  12       23.42       11.76     14.82 o 
   3   4  12       12.36        2.69     13.89 o 
   4   4  12       14.81       40.48     20.03 o 
  -7   5  12        1.07       -6.47     24.21 o 
  -6   5  12        2.79      -10.23     11.57 o 
  -5   5  12        0.01      -11.45     11.45 o 
  -4   5  12       42.16       56.23     16.04 o 
  -3   5  12       36.09       46.40     16.42 o 
  -2   5  12        8.69       13.25     14.07 o 
  -1   5  12       62.00       54.70     17.17 o 
   0   5  12       84.53       73.63     32.94 o 
   1   5  12       19.35       17.13     15.37 o 
   2   5  12       96.52      115.25     22.75 o 
   3   5  12       11.61       -7.37     17.40 o 
  -6   6  12       14.47       26.15     17.47 o 
  -5   6  12        1.21      -11.37     11.37 o 
  -4   6  12       13.40       24.77     15.96 o 
  -3   6  12        8.29        4.10     15.10 o 
  -2   6  12        2.80      -11.94     12.98 o 
  -1   6  12       52.48       48.65     19.21 o 
   0   6  12       15.62       15.65     15.15 o 
   1   6  12       12.29       27.18     18.40 o 
   2   6  12       25.74       24.40     40.03 o 
  -5   7  12       12.77       17.73     17.20 o 
  -4   7  12        1.27       11.60     16.14 o 
  -3   7  12        0.02       -7.66     13.88 o 
  -2   7  12       61.95       11.09     56.17 o 
  -1   7  12        2.75        1.64     16.18 o 
   0   7  12       12.49        7.40     18.10 o 
   2 -10  13        7.32       -6.26     13.84 o 
   3 -10  13       11.74       -0.26      9.62 o 
  -1  -9  13       15.12       39.98     13.34 o 
   0  -9  13       97.25      114.71     18.45 o 
   1  -9  13       18.80       20.75     10.31 o 
   2  -9  13       14.46        6.58      9.00 o 
   3  -9  13       81.28       59.03     11.80 o 
   4  -9  13        1.44       -6.16      6.89 o 
   5  -9  13       48.64       66.77     13.20 o 
  -3  -8  13        4.31       -1.03     11.86 o 
  -2  -8  13        0.62        0.15     18.94 o 
  -1  -8  13        0.57        0.23      9.78 o 
   0  -8  13        0.38       -7.50      7.50 o 
   1  -8  13       42.96       38.25     11.36 o 
   2  -8  13       66.87       62.83      9.70 o 
   3  -8  13       35.28       36.25      8.56 o 
   4  -8  13       31.41       41.71      8.95 o 
   5  -8  13      168.61      171.75     17.72 o 
   6  -8  13       28.37       18.99     16.31 o 
  -4  -7  13       45.69       37.78     21.25 o 
  -3  -7  13       23.44       40.77     15.06 o 
  -2  -7  13       33.75       48.54     13.47 o 
  -1  -7  13       58.69       72.34     12.80 o 
   0  -7  13       14.41        8.42      8.24 o 
   1  -7  13       15.74        6.04      5.39 o 
   2  -7  13        4.18        4.37      4.40 o 
   3  -7  13        0.15        9.80      5.51 o 
   4  -7  13       19.79        6.48      6.81 o 
   5  -7  13       28.13       21.37     12.80 o 
   6  -7  13       24.26       21.10     13.92 o 
   7  -7  13       51.47       59.79     28.33 o 
  -5  -6  13        0.20        6.69     10.60 o 
  -4  -6  13        1.67        5.90     10.49 o 
  -3  -6  13        0.97        1.02      6.98 o 
  -2  -6  13        4.19        8.39      5.75 o 
  -1  -6  13       16.16       12.73      7.25 o 
   0  -6  13      168.06      174.83     26.68 o 
   1  -6  13       95.16      121.18     10.39 o 
   2  -6  13       56.55       35.35      5.35 o 
   3  -6  13       86.05      104.59     11.70 o 
   4  -6  13       22.56       28.92      9.76 o 
   5  -6  13        3.49        9.79     12.02 o 
   6  -6  13        6.17        3.98     12.41 o 
   7  -6  13       15.03       23.49     14.79 o 
  -5  -5  13       37.30       41.52     11.53 o 
  -4  -5  13        2.90        8.45      6.93 o 
  -3  -5  13       33.78       37.72      8.42 o 
  -2  -5  13        5.28        7.72      5.00 o 
  -1  -5  13        0.75        3.01      6.59 o 
   0  -5  13        6.48       14.86     12.42 o 
   1  -5  13       25.09       33.62      9.79 o 
   2  -5  13        4.48        9.54      5.89 o 
   3  -5  13       33.11       37.25     11.03 o 
   4  -5  13       12.64       29.23      9.98 o 
   5  -5  13       20.91        8.27     12.48 o 
   6  -5  13       23.40       40.49     16.10 o 
   7  -5  13        0.42       29.78     16.91 o 
  -6  -4  13       53.83       44.94     15.16 o 
  -5  -4  13       19.19       18.84     14.69 o 
  -4  -4  13      186.81      209.72     14.37 o 
  -3  -4  13      201.56      202.69     14.01 o 
  -2  -4  13      295.54      281.32     11.15 o 
  -1  -4  13      498.67      470.38     14.07 o 
   0  -4  13       22.47       20.59     11.24 o 
   1  -4  13       82.22       80.02      5.85 o 
   2  -4  13       47.90       47.96      8.84 o 
   3  -4  13       25.89       34.75      9.16 o 
   4  -4  13        1.59       -1.17      7.55 o 
   5  -4  13        0.91       -9.52     10.33 o 
   6  -4  13        0.15      -13.26     21.25 o 
   7  -4  13        0.83      -22.16     37.06 o 
  -7  -3  13        5.25       19.44     17.30 o 
  -6  -3  13        0.39       18.08     12.24 o 
  -5  -3  13       65.99       54.15      9.50 o 
  -4  -3  13       63.08       64.67      8.46 o 
  -3  -3  13       73.35       65.38      7.70 o 
  -2  -3  13      441.45      414.41     13.52 o 
  -1  -3  13      958.13      940.48     16.45 o 
   0  -3  13      397.12      382.41     17.57 o 
   1  -3  13      281.31      261.38     12.93 o 
   2  -3  13       11.09       15.40      4.79 o 
   3  -3  13      123.29      135.94     15.08 o 
   4  -3  13       57.61       58.80     11.61 o 
   5  -3  13        1.16       -2.87     11.48 o 
   6  -3  13        0.38       -2.66     25.20 o 
   7  -3  13       19.53       -8.77     30.31 o 
  -7  -2  13       37.91       61.46     18.28 o 
  -6  -2  13        0.01       -8.07     20.26 o 
  -5  -2  13      112.18      122.34     13.40 o 
  -4  -2  13      287.07      303.67     15.72 o 
  -3  -2  13        1.86       -2.94      4.80 o 
  -2  -2  13      776.21      797.92     22.19 o 
  -1  -2  13        4.01        6.54      3.72 o 
   0  -2  13       14.20       11.26      3.92 o 
   1  -2  13       12.05       15.34      4.49 o 
   2  -2  13        6.63        0.99      5.01 o 
   3  -2  13       22.69       27.72      8.11 o 
   4  -2  13        5.49       -2.35      6.86 o 
   5  -2  13       90.75      104.36     16.85 o 
   6  -2  13        1.75       -8.89     24.54 o 
   7  -2  13        0.54        8.57     19.44 o 
  -7  -1  13        4.66        2.01     11.62 o 
  -6  -1  13        0.32        0.38      9.07 o 
  -5  -1  13       65.93       48.78     20.18 o 
  -4  -1  13       41.20       40.95      9.15 o 
  -3  -1  13      115.26      124.10     11.42 o 
  -2  -1  13      353.81      366.86     12.15 o 
  -1  -1  13       19.43       19.43      4.62 o 
   0  -1  13      466.92      445.90     21.24 o 
   1  -1  13      341.57      334.57     17.51 o 
   2  -1  13        1.82       -1.39      6.24 o 
   3  -1  13      333.53      323.40     18.39 o 
   4  -1  13       23.54       44.71     11.82 o 
   5  -1  13       34.19       27.65     12.26 o 
   6  -1  13        0.40      -16.14     16.14 o 
   7  -1  13       17.58       43.16     25.04 o 
  -7   0  13        7.26        8.48     12.55 o 
  -6   0  13       51.40       38.77     17.21 o 
  -5   0  13       81.01       87.94     14.98 o 
  -4   0  13        5.29        7.06      6.53 o 
  -3   0  13       69.10       65.61      9.29 o 
  -2   0  13      173.99      183.24     15.46 o 
  -1   0  13        5.27        4.89      4.42 o 
   0   0  13       10.67       15.84      6.14 o 
   1   0  13        0.07       -0.67      5.88 o 
   2   0  13       79.24       87.67     11.43 o 
   3   0  13       44.87       27.09     10.94 o 
   4   0  13       30.65       14.44     12.00 o 
   5   0  13       61.97       66.82     17.56 o 
   6   0  13        1.37       15.81     21.41 o 
  -8   1  13        0.69       16.47     18.78 o 
  -7   1  13        2.22        6.35     14.11 o 
  -6   1  13       35.55       33.13     17.36 o 
  -5   1  13       56.84       43.67     13.27 o 
  -4   1  13      337.13      350.91     20.46 o 
  -3   1  13       46.55       53.83      8.28 o 
  -2   1  13      200.06      219.35     15.93 o 
  -1   1  13       46.75       46.57      7.64 o 
   0   1  13       20.28       29.45      9.84 o 
   1   1  13       43.67       39.63      9.42 o 
   2   1  13       27.38       30.01     11.35 o 
   3   1  13        0.47       -9.23     10.38 o 
   4   1  13       10.79       -8.96     10.86 o 
   5   1  13        8.21       64.80     45.63 o 
   6   1  13        3.98        9.88     18.78 o 
  -8   2  13       11.59        0.33     17.79 o 
  -7   2  13        0.98        6.26     16.80 o 
  -6   2  13        0.47      -20.75     21.89 o 
  -5   2  13       26.67       21.97     10.26 o 
  -4   2  13       11.54        4.88     13.50 o 
  -3   2  13      133.73      152.59     13.05 o 
  -2   2  13        3.84       -0.58      6.08 o 
  -1   2  13       88.25       74.75     10.41 o 
   0   2  13        7.31      -12.69     16.26 o 
   1   2  13      191.49      206.23     19.74 o 
   2   2  13        3.99       -3.54     19.00 o 
   3   2  13       61.87       37.68     14.87 o 
   4   2  13       39.74       55.98     19.03 o 
   5   2  13        5.66       15.54     16.62 o 
  -7   3  13        0.01        7.58     15.48 o 
  -6   3  13        2.42        1.77     24.66 o 
  -5   3  13       67.67       68.53     20.07 o 
  -4   3  13        3.86       -5.32     13.17 o 
  -3   3  13       49.66       50.83     10.09 o 
  -2   3  13       90.29       97.56     11.96 o 
  -1   3  13       31.20       40.60      9.89 o 
   0   3  13       32.63       24.47      9.80 o 
   1   3  13        0.98        4.56     12.10 o 
   2   3  13       11.27       -7.42     50.90 o 
   3   3  13       36.61        6.45     37.85 o 
   4   3  13        0.11       11.75     15.78 o 
  -7   4  13        7.48        9.55     17.46 o 
  -6   4  13       10.78        5.43     14.17 o 
  -5   4  13        5.67       20.35     13.46 o 
  -4   4  13        0.27       -2.84     11.69 o 
  -3   4  13        6.95       18.34     11.85 o 
  -2   4  13        3.35        8.82      9.65 o 
  -1   4  13        2.38       -9.70      9.70 o 
   0   4  13       11.56        6.28     11.58 o 
   1   4  13        0.28       -2.28     12.01 o 
   2   4  13       53.07       24.48     15.04 o 
   3   4  13        4.65      -12.82     12.82 o 
  -7   5  13       34.50       35.58     25.04 o 
  -6   5  13       27.51       30.04     17.89 o 
  -5   5  13        6.48       34.69     16.80 o 
  -4   5  13        4.53       18.85     12.98 o 
  -3   5  13        2.15       12.04     14.17 o 
  -2   5  13       34.36       58.40     18.28 o 
  -1   5  13        0.15       26.35     15.76 o 
   0   5  13        5.96        3.62     13.74 o 
   1   5  13        1.04      -11.04     20.42 o 
   2   5  13        0.64       -8.83     14.72 o 
  -6   6  13        0.56        1.13     14.48 o 
  -5   6  13        8.95       16.28     16.21 o 
  -4   6  13        8.29       33.86     17.86 o 
  -3   6  13        0.47       -5.15     13.82 o 
  -2   6  13       27.27       56.07     19.89 o 
  -1   6  13       18.78       30.47     16.60 o 
   0   6  13        0.44        8.61     17.49 o 
   1   6  13       17.54       16.87     18.33 o 
  -4   7  13        3.49       11.21     18.68 o 
  -3   7  13       12.72       25.57     17.02 o 
  -2   7  13       32.04       39.17     19.01 o 
  -1  -9  14        1.21        6.05     10.55 o 
   0  -9  14        2.01       26.73      9.91 o 
   1  -9  14        6.95        2.91     10.28 o 
   2  -9  14       27.60       35.25      9.93 o 
   3  -9  14        8.06       -3.46     12.79 o 
   4  -9  14        2.30        6.09      9.62 o 
   5  -9  14       39.81       28.47     14.41 o 
  -2  -8  14        0.04       -3.48     10.66 o 
  -1  -8  14       94.17       84.29     15.65 o 
   0  -8  14        4.16        8.93      8.31 o 
   1  -8  14        3.00       10.10      8.47 o 
   2  -8  14        0.13        2.54      5.46 o 
   3  -8  14        4.60        9.96      7.63 o 
   4  -8  14        5.01       11.80      9.46 o 
   5  -8  14       15.43       25.84     35.41 o 
   6  -8  14        0.01        4.58     13.62 o 
  -3  -7  14        7.15       10.51     12.65 o 
  -2  -7  14        1.71        8.05     21.74 o 
  -1  -7  14       38.84       30.02     10.41 o 
   0  -7  14        5.27        4.49      6.41 o 
   1  -7  14       79.97      106.88     11.69 o 
   2  -7  14       30.82       29.23      7.19 o 
   3  -7  14        6.62       11.45      5.91 o 
   4  -7  14       85.57       79.08     14.67 o 
   5  -7  14       23.77       11.03     12.62 o 
   6  -7  14        8.57       -3.75     13.27 o 
  -4  -6  14       11.98       22.39      7.65 o 
  -3  -6  14        1.66        7.24     15.15 o 
  -2  -6  14       68.80       74.92     13.57 o 
  -1  -6  14        0.44        0.03      6.32 o 
   0  -6  14        6.38       -2.77     13.49 o 
   1  -6  14        0.56       -4.81     12.93 o 
   2  -6  14       32.75       36.20      6.42 o 
   3  -6  14       12.77       19.76      7.96 o 
   4  -6  14      207.06      228.36     19.20 o 
   5  -6  14        2.83       -3.20     21.08 o 
   6  -6  14       93.05      109.43     21.57 o 
   7  -6  14       46.16       63.61     19.20 o 
  -5  -5  14        0.24        6.39      9.34 o 
  -4  -5  14        2.93       10.79      6.78 o 
  -3  -5  14       19.35       20.89      7.27 o 
  -2  -5  14      121.38      125.66     14.65 o 
  -1  -5  14       28.74       62.26     23.39 o 
   0  -5  14      177.64      222.87     31.63 o 
   1  -5  14       26.38       32.32      8.76 o 
   2  -5  14       53.54       62.67      8.96 o 
   3  -5  14      111.29      110.70     12.91 o 
   4  -5  14       35.41       44.56     11.11 o 
   5  -5  14       15.64       29.47     13.32 o 
   6  -5  14        3.23       16.93     13.79 o 
   7  -5  14        4.57      -11.65     25.37 o 
  -6  -4  14       10.89        2.70     12.26 o 
  -5  -4  14       26.38       30.76     12.37 o 
  -4  -4  14        0.55       -5.60      6.25 o 
  -3  -4  14       32.54       28.40      6.49 o 
  -2  -4  14       68.62       65.26      6.53 o 
  -1  -4  14       13.25       19.09      4.99 o 
   0  -4  14        2.24       10.00      6.13 o 
   1  -4  14       11.06       12.71      8.37 o 
   2  -4  14      138.34      150.07     12.08 o 
   3  -4  14       13.23        5.36      7.00 o 
   4  -4  14      218.97      213.97     19.28 o 
   5  -4  14       62.19       54.82     16.26 o 
   6  -4  14       14.64      -12.61     28.17 o 
   7  -4  14       21.02       12.70     20.75 o 
  -6  -3  14       21.54       20.01     13.69 o 
  -5  -3  14        4.40       38.24     33.08 o 
  -4  -3  14      330.53      330.34     16.62 o 
  -3  -3  14       17.26       17.30      5.89 o 
  -2  -3  14      627.17      603.05     23.58 o 
  -1  -3  14      234.93      236.05      9.24 o 
   0  -3  14        5.41        5.66      4.08 o 
   1  -3  14      837.00      838.93     24.26 o 
   2  -3  14       59.39       62.25      9.77 o 
   3  -3  14      235.45      259.05     18.23 o 
   4  -3  14       36.73       32.82     10.31 o 
   5  -3  14       27.88        5.84     28.00 o 
   6  -3  14       11.61        0.22     13.76 o 
   7  -3  14        1.42      -17.13     17.13 o 
  -7  -2  14        0.50       21.62     14.96 o 
  -6  -2  14       17.77       23.52     12.66 o 
  -5  -2  14        3.03       10.08      9.29 o 
  -4  -2  14        5.81        0.22      7.38 o 
  -3  -2  14        0.01        4.67      6.00 o 
  -2  -2  14      739.67      724.92     20.58 o 
  -1  -2  14        3.60        3.73      4.85 o 
   0  -2  14      533.45      530.24     13.57 o 
   1  -2  14      505.12      526.56     20.75 o 
   2  -2  14        4.46        8.57      6.15 o 
   3  -2  14      700.90      634.45     27.39 o 
   4  -2  14      134.26      134.75     18.99 o 
   5  -2  14       15.11       43.29     22.64 o 
   6  -2  14       55.16       67.69     21.60 o 
   7  -2  14        0.47       -7.68     45.79 o 
  -7  -1  14        1.85        2.04     12.19 o 
  -6  -1  14       25.18       20.14     13.66 o 
  -5  -1  14       53.85       51.15     12.93 o 
  -4  -1  14       55.96       47.29      9.58 o 
  -3  -1  14      112.51      123.15     12.22 o 
  -2  -1  14        0.64        0.24      4.80 o 
  -1  -1  14       61.62       63.56      7.07 o 
   0  -1  14       94.10       92.63      9.20 o 
   1  -1  14       22.92       13.25      8.79 o 
   2  -1  14       21.94        7.21      7.12 o 
   3  -1  14       37.68       26.32     10.47 o 
   4  -1  14        1.08        7.38     11.71 o 
   5  -1  14        8.42       11.97     16.17 o 
   6  -1  14       10.41       11.53     19.11 o 
  -7   0  14        1.26       12.08     13.22 o 
  -6   0  14       53.50       55.16     14.99 o 
  -5   0  14       36.26       30.93     12.13 o 
  -4   0  14       28.67       34.18      9.15 o 
  -3   0  14       25.87        5.06      6.02 o 
  -2   0  14       62.98       64.36      7.94 o 
  -1   0  14       50.98       53.79      7.59 o 
   0   0  14      297.45      278.31     15.50 o 
   1   0  14        1.56       -6.64      6.64 o 
   2   0  14      156.89      155.85     14.33 o 
   3   0  14        1.69       -5.31     13.55 o 
   4   0  14        6.78        9.88     11.48 o 
   5   0  14       50.26       44.47     22.07 o 
   6   0  14       15.22       34.92     25.70 o 
  -7   1  14       10.31       41.25     15.36 o 
  -6   1  14       14.55        4.66     25.15 o 
  -5   1  14       74.40       75.20     15.98 o 
  -4   1  14        3.51       -0.73      7.85 o 
  -3   1  14      336.51      306.13     16.12 o 
  -2   1  14       45.55       43.99      8.07 o 
  -1   1  14      356.05      342.45     24.04 o 
   0   1  14       13.98       13.26      7.65 o 
   1   1  14      106.30       93.59     13.86 o 
   2   1  14       98.22       92.17     20.87 o 
   3   1  14        0.08       -5.78     17.90 o 
   4   1  14      137.95      106.57     18.10 o 
   5   1  14        1.58        3.82     14.71 o 
  -7   2  14       13.82       39.86     22.07 o 
  -6   2  14        2.71      -11.54     25.08 o 
  -5   2  14       65.52       50.00     41.17 o 
  -4   2  14      172.05      176.54     45.08 o 
  -3   2  14        1.25       -3.09      7.36 o 
  -2   2  14      152.67      174.71     14.62 o 
  -1   2  14      260.59      254.52     20.31 o 
   0   2  14        0.63      -13.79     13.79 o 
   1   2  14        7.81       -8.57     20.83 o 
   2   2  14        1.93      -13.97     29.77 o 
   3   2  14        7.58      -13.09     26.73 o 
   4   2  14        8.45        8.28     15.09 o 
   5   2  14       12.10      -14.57     17.13 o 
  -7   3  14       27.78        7.58     17.13 o 
  -6   3  14        2.06      -41.28     45.30 o 
  -5   3  14        5.57       -4.34     16.40 o 
  -4   3  14       35.20       21.20     29.24 o 
  -3   3  14       22.13       22.88     18.50 o 
  -2   3  14       63.25       43.33     10.52 o 
  -1   3  14       12.55        5.25      9.60 o 
   0   3  14       49.54       35.05     15.10 o 
   1   3  14       24.09       20.83     20.45 o 
   2   3  14      101.83       71.56     47.35 o 
   3   3  14        6.38       -8.66     26.81 o 
   4   3  14        2.11      -22.01     29.98 o 
  -7   4  14        9.55        7.91     19.77 o 
  -6   4  14       11.20       36.57     22.07 o 
  -5   4  14        0.18       44.96     16.14 o 
  -4   4  14       30.39       34.73     17.95 o 
  -3   4  14       27.79       46.64     15.84 o 
  -2   4  14        1.31      -11.86     11.86 o 
  -1   4  14       19.71       24.45     11.59 o 
   0   4  14        0.04       -7.99     12.68 o 
   1   4  14       34.00        5.54     14.13 o 
   2   4  14       13.46        6.39     25.04 o 
   3   4  14       35.43       26.66     18.28 o 
  -6   5  14        0.99        1.65     17.46 o 
  -5   5  14        0.98        1.57     34.75 o 
  -4   5  14       37.83       36.20     17.16 o 
  -3   5  14        2.66        3.12     14.78 o 
  -2   5  14       30.82       34.73     16.60 o 
  -1   5  14       35.05       53.09     19.11 o 
   0   5  14        0.06       -1.34     18.61 o 
   1   5  14       40.86       52.80     18.98 o 
   2   5  14        7.67       14.04     17.41 o 
  -5   6  14       10.05       -0.66     14.99 o 
  -4   6  14        1.18       12.79     17.03 o 
  -3   6  14        0.22       -9.57     14.96 o 
  -2   6  14        0.33       -2.85     17.46 o 
  -1   6  14       12.39       16.95     17.10 o 
   0   6  14        8.65       -0.70     16.93 o 
   0  -9  15       34.04       25.16     28.00 o 
   1  -9  15       20.64       18.09     10.01 o 
   2  -9  15        1.74        2.74      8.05 o 
   3  -9  15        4.23       -7.23      7.47 o 
   4  -9  15        2.16        7.14     11.54 o 
  -2  -8  15        0.33       13.40     12.19 o 
  -1  -8  15       20.67       18.18     10.71 o 
   0  -8  15        0.00        4.56      7.42 o 
   1  -8  15      123.48      132.70     15.19 o 
   2  -8  15       73.37       63.67      9.75 o 
   3  -8  15       10.77        8.31     11.59 o 
   4  -8  15      145.88      162.78     26.03 o 
   5  -8  15       22.06       16.09     13.40 o 
  -3  -7  15        1.70        7.51     32.12 o 
  -2  -7  15       23.29       25.31     10.19 o 
  -1  -7  15        7.03       24.57     10.54 o 
   0  -7  15        1.23       -9.22     18.45 o 
   1  -7  15        0.23       17.95     19.60 o 
   2  -7  15        4.47       -4.10     10.12 o 
   3  -7  15        1.73       14.74     11.51 o 
   4  -7  15       61.47       69.84     11.96 o 
   5  -7  15        5.73       -7.20     11.14 o 
   6  -7  15       86.93       93.07     20.13 o 
  -4  -6  15        3.03       13.94      8.88 o 
  -3  -6  15       26.00       32.37      9.73 o 
  -2  -6  15      169.76      148.66     17.66 o 
  -1  -6  15        1.54       -7.58     17.46 o 
   0  -6  15      141.88      154.10     25.11 o 
   1  -6  15      108.25       77.40     33.11 o 
   2  -6  15        9.17       -1.31      8.28 o 
   3  -6  15      137.19      164.80     16.17 o 
   4  -6  15       22.54       35.50     14.04 o 
   5  -6  15       14.73       29.68     13.98 o 
   6  -6  15        0.30        1.44     12.64 o 
  -5  -5  15        2.21        1.77     11.25 o 
  -4  -5  15        0.33        2.64      6.71 o 
  -3  -5  15        6.23        9.38      7.04 o 
  -2  -5  15       19.16       13.80      6.54 o 
  -1  -5  15        0.01       -0.32     13.36 o 
   0  -5  15       80.87       59.69     18.51 o 
   1  -5  15       50.10       32.15     15.81 o 
   2  -5  15       12.71        4.21      6.25 o 
   3  -5  15       39.56       35.43      9.54 o 
   4  -5  15       17.14       15.91      9.85 o 
   5  -5  15        2.99       14.99     12.92 o 
   6  -5  15        4.62      -10.85     17.95 o 
   7  -5  15        0.53      -19.77     19.77 o 
  -6  -4  15       11.08       19.77     24.05 o 
  -5  -4  15        7.64       11.84     10.55 o 
  -4  -4  15       90.70      117.87     23.96 o 
  -3  -4  15        8.95       21.18     10.65 o 
  -2  -4  15       32.12       36.64      9.23 o 
  -1  -4  15       46.10       57.25      7.44 o 
   0  -4  15        0.34        6.20      6.54 o 
   1  -4  15        1.14        1.43      4.99 o 
   2  -4  15        1.46       14.13      6.63 o 
   3  -4  15       13.38       26.96      9.56 o 
   4  -4  15        0.76        1.94      9.16 o 
   5  -4  15      103.41       68.39     17.80 o 
   6  -4  15        2.98      -12.31     12.31 o 
   7  -4  15        2.87       -2.38     16.80 o 
  -6  -3  15        2.64       -1.44     11.57 o 
  -5  -3  15       14.11       17.96     19.60 o 
  -4  -3  15        0.85        4.23      7.47 o 
  -3  -3  15       17.42       23.85      6.42 o 
  -2  -3  15      154.11      167.48     11.90 o 
  -1  -3  15        2.88        3.71      4.62 o 
   0  -3  15      131.27      139.74     17.64 o 
   1  -3  15      101.19       94.17     10.17 o 
   2  -3  15       27.13       19.92      8.10 o 
   3  -3  15       44.07       49.38     10.58 o 
   4  -3  15        4.21       22.11     12.88 o 
   5  -3  15        0.15      -10.99     10.99 o 
   6  -3  15        0.11      -13.95     13.95 o 
  -6  -2  15       28.69       29.57     23.39 o 
  -5  -2  15       25.69       40.61     14.46 o 
  -4  -2  15       71.62       58.81     10.44 o 
  -3  -2  15        0.52        0.54      6.18 o 
  -2  -2  15       12.35       10.88      5.73 o 
  -1  -2  15      196.63      165.13     11.54 o 
   0  -2  15      150.76      137.83     14.84 o 
   1  -2  15       62.52       54.49     10.89 o 
   2  -2  15        1.86        7.70      7.54 o 
   3  -2  15        0.33        3.42      8.51 o 
   4  -2  15        3.61       -1.29     10.71 o 
   5  -2  15        0.45       -5.93     12.46 o 
   6  -2  15        0.43       -3.50     24.21 o 
  -7  -1  15        1.20       -7.53     11.99 o 
  -6  -1  15       29.54       20.21     12.31 o 
  -5  -1  15        4.35        7.97      9.57 o 
  -4  -1  15        6.00       24.88     10.65 o 
  -3  -1  15      182.58      209.12     16.13 o 
  -2  -1  15        0.18       -4.07      5.49 o 
  -1  -1  15      496.30      486.81     19.84 o 
   0  -1  15       29.92       37.09     10.22 o 
   1  -1  15       21.17       18.69      8.87 o 
   2  -1  15       49.73       40.73     10.95 o 
   3  -1  15      160.24      187.30     22.03 o 
   4  -1  15      106.67       92.75     18.29 o 
   5  -1  15        4.51       -4.88     16.64 o 
   6  -1  15       63.19       48.53     21.12 o 
  -7   0  15        9.44        4.81     18.28 o 
  -6   0  15        2.16       10.19     17.93 o 
  -5   0  15        1.93        0.85     12.00 o 
  -4   0  15       24.27       14.98     18.13 o 
  -3   0  15       63.79       41.76      9.04 o 
  -2   0  15       24.21       16.58     13.07 o 
  -1   0  15      511.34      469.62     17.42 o 
   0   0  15       21.01       19.12     10.67 o 
   1   0  15       76.20       74.99     10.45 o 
   2   0  15      158.94      158.49     16.22 o 
   3   0  15        8.47      -11.24     11.40 o 
   4   0  15       76.15       67.01     23.03 o 
   5   0  15        3.67      -12.06     34.75 o 
  -7   1  15        5.21       24.80     34.59 o 
  -6   1  15        1.57       -0.03     14.22 o 
  -5   1  15       12.18       26.71     16.84 o 
  -4   1  15      104.07      100.68     20.14 o 
  -3   1  15       16.04       15.29      9.27 o 
  -2   1  15      266.64      319.11     27.30 o 
  -1   1  15      165.46      170.58     15.98 o 
   0   1  15       48.54       50.23     11.17 o 
   1   1  15       18.25        5.65     10.18 o 
   2   1  15        3.87       -1.72     12.60 o 
   3   1  15        1.98       -8.11     11.10 o 
   4   1  15       11.51       22.73     19.77 o 
   5   1  15        3.78       13.18     21.74 o 
  -7   2  15       17.28       18.45     19.44 o 
  -6   2  15       17.37       36.33     30.23 o 
  -5   2  15        0.69      -22.39     29.43 o 
  -4   2  15      114.37      128.45     53.57 o 
  -3   2  15        0.00        0.38      7.00 o 
  -2   2  15        5.21        7.97      8.67 o 
  -1   2  15       54.79       53.17     10.92 o 
   0   2  15       13.55       -3.06     12.13 o 
   1   2  15       32.57       19.40     14.65 o 
   2   2  15        0.25      -17.50     17.50 o 
   3   2  15       27.58       -7.88     18.24 o 
   4   2  15        1.77       17.46     21.41 o 
  -7   3  15        1.53       -1.32     18.12 o 
  -6   3  15        9.42       28.99     18.78 o 
  -5   3  15       50.95       35.49     16.62 o 
  -4   3  15       25.32       28.82     14.10 o 
  -3   3  15       55.73       95.57     47.06 o 
  -2   3  15        0.93      -13.31     14.11 o 
  -1   3  15        0.07       -3.41      8.45 o 
   0   3  15        0.03       -6.46      8.12 o 
   1   3  15        3.38       -0.34     22.78 o 
   2   3  15       19.14        7.06     28.93 o 
   3   3  15       17.96       10.36     15.98 o 
  -6   4  15       24.02       51.39     24.38 o 
  -5   4  15       19.45       20.42     21.08 o 
  -4   4  15       30.13       43.18     16.86 o 
  -3   4  15       58.27       66.18     24.05 o 
  -2   4  15        1.09       -4.05     12.42 o 
  -1   4  15       12.70       36.74     16.62 o 
   0   4  15       18.66       16.80     13.09 o 
   1   4  15       14.68        4.94     13.71 o 
   2   4  15        2.06       -6.22     15.57 o 
  -5   5  15        5.85        3.62     16.14 o 
  -4   5  15        0.79      -11.81     13.81 o 
  -3   5  15       18.95       32.21     16.13 o 
  -2   5  15        0.69       19.61     24.05 o 
  -1   5  15       37.70       42.14     17.42 o 
   0   5  15       30.76       23.55     19.60 o 
   1   5  15        8.30        2.45     17.26 o 
  -4   6  15        0.03        3.29     18.78 o 
  -3   6  15        2.55       -5.72     14.92 o 
  -2   6  15        1.90       29.80     17.60 o 
  -1   6  15        7.02       11.20     22.73 o 
   1  -9  16       37.97       44.26     18.28 o 
   2  -9  16       75.75      102.19     12.55 o 
   3  -9  16        0.00       -2.90      7.92 o 
  -1  -8  16       62.56       89.81     23.22 o 
   0  -8  16        0.81      -16.14     21.08 o 
   1  -8  16        1.85        3.29     25.04 o 
   2  -8  16        7.56       10.19      6.56 o 
   3  -8  16        4.13       13.16     12.22 o 
   4  -8  16       13.61       21.60     15.99 o 
   5  -8  16       16.58       35.25     27.67 o 
  -3  -7  16       12.23        8.37     10.67 o 
  -2  -7  16       80.49      109.80     16.86 o 
  -1  -7  16        9.67       18.12     22.73 o 
   0  -7  16       69.06       80.38     29.98 o 
   1  -7  16       97.86       82.18     22.09 o 
   2  -7  16       11.81        8.53      9.88 o 
   3  -7  16       56.05       43.18     16.14 o 
   4  -7  16       38.80       46.16     15.99 o 
   5  -7  16        4.34       -4.49     11.95 o 
   6  -7  16        0.21       15.81     30.97 o 
  -4  -6  16       11.68       11.50     13.81 o 
  -3  -6  16        2.62        7.90      8.15 o 
  -2  -6  16        0.64        3.43      5.92 o 
  -1  -6  16        0.40      -15.15     15.15 o 
   0  -6  16       42.57       24.93     17.23 o 
   1  -6  16        0.39        0.97     17.79 o 
   2  -6  16        9.26       11.32     10.33 o 
   3  -6  16       18.16       31.05     10.27 o 
   4  -6  16       23.71       18.71     10.21 o 
   5  -6  16       44.26       65.87     16.58 o 
   6  -6  16       68.60       91.17     21.25 o 
  -5  -5  16        0.51       20.42     20.75 o 
  -4  -5  16       17.10       28.96     10.45 o 
  -3  -5  16       48.32       66.58     10.72 o 
  -2  -5  16       37.73       15.58      6.63 o 
  -1  -5  16      133.95      143.71     13.18 o 
   0  -5  16      190.08      161.97     25.51 o 
   1  -5  16       17.58       17.99      8.65 o 
   2  -5  16        5.61        8.95      6.73 o 
   3  -5  16        5.64        5.85      7.75 o 
   4  -5  16       49.26       51.01     11.92 o 
   5  -5  16       45.17       30.84     14.95 o 
   6  -5  16        0.00       -4.68     20.10 o 
  -5  -4  16        2.66        7.23     11.24 o 
  -4  -4  16       10.90       28.73      7.69 o 
  -3  -4  16       84.53      104.72      9.44 o 
  -2  -4  16        0.18       -0.98      4.28 o 
  -1  -4  16      203.68      231.86     16.43 o 
   0  -4  16        7.43       14.73      4.96 o 
   1  -4  16       40.68       43.83      7.59 o 
   2  -4  16       74.82       92.97     10.81 o 
   3  -4  16        5.43       17.45     10.13 o 
   4  -4  16      241.85      236.50     25.33 o 
   5  -4  16       23.14       41.77     15.54 o 
   6  -4  16       41.54       46.25     22.07 o 
  -6  -3  16        6.46       18.11     13.29 o 
  -5  -3  16       14.83       27.04     11.64 o 
  -4  -3  16       82.93       81.60     10.95 o 
  -3  -3  16        0.00       -2.65      7.71 o 
  -2  -3  16      190.07      172.34     11.51 o 
  -1  -3  16       48.54       44.65      6.58 o 
   0  -3  16       95.50      106.18     11.71 o 
   1  -3  16        7.12        1.57      7.23 o 
   2  -3  16       13.89       10.45      7.94 o 
   3  -3  16       14.69       15.64      9.00 o 
   4  -3  16       11.96       13.03     14.87 o 
   5  -3  16       16.68       19.51     15.94 o 
   6  -3  16        1.32       -3.36     14.33 o 
  -6  -2  16        6.81        9.30     12.48 o 
  -5  -2  16        6.99       27.50     10.63 o 
  -4  -2  16       10.38        7.91      7.28 o 
  -3  -2  16       14.61       15.25     12.24 o 
  -2  -2  16        1.25       -2.31      5.56 o 
  -1  -2  16       32.24       30.22      6.53 o 
   0  -2  16      124.10      126.54     12.16 o 
   1  -2  16        7.61       24.16     11.03 o 
   2  -2  16      251.90      252.25     18.85 o 
   3  -2  16       86.52       94.12     16.06 o 
   4  -2  16       10.29       17.49     15.68 o 
   5  -2  16       38.15       25.23     17.46 o 
   6  -2  16        0.85      -31.95     31.95 o 
  -6  -1  16       73.07       69.79     16.94 o 
  -5  -1  16       48.25       46.76     12.94 o 
  -4  -1  16       11.88       15.41     10.22 o 
  -3  -1  16        1.03        6.45      8.46 o 
  -2  -1  16        1.43       -5.35      5.35 o 
  -1  -1  16      270.98      274.88     16.22 o 
   0  -1  16       38.97       14.81      9.70 o 
   1  -1  16        7.49        5.04      7.94 o 
   2  -1  16      154.44      147.39     25.03 o 
   3  -1  16       59.69       64.84     21.91 o 
   4  -1  16       55.35       22.57     21.63 o 
   5  -1  16       18.93       12.80     15.79 o 
  -7   0  16       10.26       13.51     27.67 o 
  -6   0  16       22.18       26.68     13.85 o 
  -5   0  16        6.49       -9.24      9.24 o 
  -4   0  16       66.71       56.31     13.95 o 
  -3   0  16       73.85       69.89     10.56 o 
  -2   0  16      270.13      241.78     16.69 o 
  -1   0  16        0.29        6.71      6.59 o 
   0   0  16       24.65       23.55      9.78 o 
   1   0  16        0.74      -11.18     12.27 o 
   2   0  16       22.35       10.62     12.63 o 
   3   0  16       12.26      -12.10     15.82 o 
   4   0  16        1.59      -14.16     14.16 o 
   5   0  16        3.79       -4.00     16.34 o 
  -7   1  16        1.22        2.96     17.46 o 
  -6   1  16        3.06        0.60     11.27 o 
  -5   1  16       14.47        9.40     11.82 o 
  -4   1  16       25.70       25.57     12.34 o 
  -3   1  16       70.96       51.84     11.64 o 
  -2   1  16       40.76       28.53     12.27 o 
  -1   1  16      605.72      543.05     40.13 o 
   0   1  16        0.21       -8.32      9.74 o 
   1   1  16      310.67      315.10     27.18 o 
   2   1  16       52.99       37.74     16.97 o 
   3   1  16       58.13       10.37     16.96 o 
   4   1  16       13.20        0.87     15.61 o 
  -6   2  16       18.37        5.28     13.32 o 
  -5   2  16       54.21       84.39     18.59 o 
  -4   2  16       22.33       38.06     14.85 o 
  -3   2  16       25.28       28.07     11.46 o 
  -2   2  16        6.77       11.23      9.54 o 
  -1   2  16       12.94        5.75      8.33 o 
   0   2  16        1.68       -0.40      8.24 o 
   1   2  16        1.06      -16.06     17.97 o 
   2   2  16        4.44      -18.32     28.53 o 
   3   2  16       35.46        9.07     64.40 o 
   4   2  16        5.29       -6.26     18.78 o 
  -6   3  16       25.39       40.52     21.08 o 
  -5   3  16       10.17       24.38     19.77 o 
  -4   3  16       34.83       28.80     14.56 o 
  -3   3  16       84.39      110.81     21.15 o 
  -2   3  16        4.03        2.60     10.10 o 
  -1   3  16       13.63       11.74      9.12 o 
   0   3  16       37.28       39.25     13.11 o 
   1   3  16        3.96       -2.47     12.32 o 
   2   3  16       12.01      -13.99     13.99 o 
   3   3  16        0.48        0.81     29.48 o 
  -5   4  16        2.33       -9.55     15.81 o 
  -4   4  16       16.73       39.86     22.07 o 
  -3   4  16        3.45       -4.28     16.14 o 
  -2   4  16        0.15        2.92     12.48 o 
  -1   4  16        1.42      -12.10     12.10 o 
   0   4  16        6.30       18.29     14.68 o 
   1   4  16        4.31      -27.67     27.67 o 
   2   4  16       10.67      -42.83     42.83 o 
  -4   5  16       13.42       34.59     22.73 o 
  -3   5  16        1.49        2.64     16.80 o 
  -2   5  16       19.25       31.23     20.10 o 
  -1   5  16       15.90       -7.02     14.56 o 
   0   5  16       11.80       -8.72     15.12 o 
  -1  -8  17       13.93       54.69     29.98 o 
   0  -8  17       46.20       70.50     31.63 o 
   1  -8  17       70.68       69.18     31.95 o 
   2  -8  17        0.04       -5.18     23.43 o 
   3  -8  17       18.36       24.96     14.49 o 
   4  -8  17       29.56       20.75     15.56 o 
  -2  -7  17        0.00        2.67      6.39 o 
  -1  -7  17        7.93       67.20     27.67 o 
   0  -7  17       24.03       21.74     26.03 o 
   1  -7  17       37.69       42.84     21.73 o 
   2  -7  17       21.05       38.54     12.08 o 
   3  -7  17       44.86       26.00     14.30 o 
   4  -7  17        2.05       16.46     15.98 o 
   5  -7  17       35.59       41.11     14.87 o 
  -3  -6  17       23.76       52.22     10.45 o 
  -2  -6  17       58.43       45.62      8.54 o 
  -1  -6  17       23.17       -9.88     22.73 o 
   0  -6  17      130.59      114.52     24.51 o 
   1  -6  17       16.71        1.98     18.45 o 
   2  -6  17        4.10       -2.72      9.23 o 
   3  -6  17       14.77       23.46     13.62 o 
   4  -6  17        6.05       -1.17      9.20 o 
   5  -6  17        7.68       11.96     13.51 o 
  -4  -5  17       43.46       25.74     12.02 o 
  -3  -5  17       30.23       38.18      9.37 o 
  -2  -5  17        1.37       -2.58     11.79 o 
  -1  -5  17      162.34      168.96     25.32 o 
   0  -5  17       90.89       93.23     30.31 o 
   1  -5  17       21.13       21.95     10.08 o 
   2  -5  17      122.69      131.93     12.37 o 
   3  -5  17        0.49        2.52     12.94 o 
   4  -5  17      156.82      172.40     18.51 o 
   5  -5  17        9.84        3.50     34.10 o 
   6  -5  17       39.45       68.73     19.95 o 
  -5  -4  17       13.21        9.67     11.77 o 
  -4  -4  17       12.13       20.20      8.73 o 
  -3  -4  17        4.88        5.06     11.47 o 
  -2  -4  17       53.73       69.49     10.70 o 
  -1  -4  17       11.38       19.02      9.94 o 
   0  -4  17        0.82        0.15      4.83 o 
   1  -4  17       13.26       15.97      8.32 o 
   2  -4  17        3.68       12.22      9.12 o 
   3  -4  17        1.25       -4.29      8.14 o 
   4  -4  17        2.86        4.34     11.76 o 
   5  -4  17       52.89       38.33     16.01 o 
   6  -4  17        1.91       -8.38     14.14 o 
  -5  -3  17       26.22       40.77     15.48 o 
  -4  -3  17       16.33       26.53      9.51 o 
  -3  -3  17        2.38       13.98      7.03 o 
  -2  -3  17       35.42       41.99      7.55 o 
  -1  -3  17       44.07       32.37     10.06 o 
   0  -3  17        3.61        9.93      6.37 o 
   1  -3  17       26.26       25.33      8.13 o 
   2  -3  17       47.44       49.37     10.57 o 
   3  -3  17        2.54       17.44      8.94 o 
   4  -3  17       13.39       32.80     22.72 o 
   5  -3  17        8.92        0.36     12.59 o 
   6  -3  17        5.67       -2.72     20.59 o 
  -6  -2  17       47.82       60.76     45.96 o 
  -5  -2  17       12.20       24.38     15.65 o 
  -4  -2  17        9.26        5.18      7.68 o 
  -3  -2  17        5.03        6.21      7.15 o 
  -2  -2  17        2.54        4.45      5.94 o 
  -1  -2  17       29.49       35.61      7.16 o 
   0  -2  17       39.54       47.83      9.56 o 
   1  -2  17        0.18       -3.56      6.96 o 
   2  -2  17       18.46       15.50      9.13 o 
   3  -2  17        0.53        4.12     15.57 o 
   4  -2  17        6.57       10.93     12.26 o 
   5  -2  17        0.11       -3.48     18.61 o 
  -6  -1  17        8.25       22.00     13.13 o 
  -5  -1  17        0.40       -7.29      9.49 o 
  -4  -1  17        2.36       13.67     10.16 o 
  -3  -1  17       11.99       18.73      8.39 o 
  -2  -1  17       16.14       12.62      7.26 o 
  -1  -1  17        2.48        2.23      6.44 o 
   0  -1  17       18.18        5.31      8.56 o 
   1  -1  17        2.22       -7.81      8.02 o 
   2  -1  17       22.67        6.74     10.43 o 
   3  -1  17        2.17      -10.47     10.47 o 
   4  -1  17        1.87      -11.96     11.96 o 
   5  -1  17        0.32      -13.84     13.84 o 
  -6   0  17        0.85       18.63     13.14 o 
  -5   0  17        6.41        3.93     13.51 o 
  -4   0  17        1.13       -5.16     15.01 o 
  -3   0  17        4.09        1.02     10.40 o 
  -2   0  17      152.04      137.85     15.32 o 
  -1   0  17       41.18       42.21      9.18 o 
   0   0  17       57.67       42.25     13.49 o 
   1   0  17       48.30       60.46     15.34 o 
   2   0  17       53.00       47.15     18.72 o 
   3   0  17       12.49       16.89     15.32 o 
   4   0  17       52.46       58.47     36.24 o 
  -6   1  17        0.26        0.01     20.26 o 
  -5   1  17        4.62       25.30     29.32 o 
  -4   1  17        4.58       -9.80     12.68 o 
  -3   1  17        0.10        6.82      8.90 o 
  -2   1  17        5.25      -10.08     13.74 o 
  -1   1  17       13.53       15.10     10.94 o 
   0   1  17       23.98        4.75     11.97 o 
   1   1  17       34.26       56.10     15.84 o 
   2   1  17        0.17      -24.58     24.58 o 
   3   1  17        1.98      -11.17     28.50 o 
   4   1  17        0.58        6.13     18.10 o 
  -6   2  17        2.92       -2.64     17.46 o 
  -5   2  17        6.87        9.52     13.38 o 
  -4   2  17        3.73       -1.02     11.58 o 
  -3   2  17       24.28        8.75     12.03 o 
  -2   2  17       64.86       58.94     21.50 o 
  -1   2  17       27.42       21.50     11.28 o 
   0   2  17        5.48       19.74     10.99 o 
   1   2  17        5.86       -3.02     13.82 o 
   2   2  17        0.02       -2.20     21.74 o 
   3   2  17        2.21       -3.65     20.26 o 
  -5   3  17       18.74       51.06     23.39 o 
  -4   3  17       25.62       28.00     18.78 o 
  -3   3  17        2.18        3.58     12.74 o 
  -2   3  17       18.04       19.90     13.47 o 
  -1   3  17       10.90       15.15     17.46 o 
   0   3  17       47.55       32.73     16.07 o 
   1   3  17       13.59        8.93     24.71 o 
   2   3  17       16.30        7.60     19.11 o 
  -5   4  17        1.62       39.86     21.74 o 
  -4   4  17      122.98      158.13     33.60 o 
  -3   4  17        2.44       -7.58     16.80 o 
  -2   4  17       33.23       68.19     25.04 o 
  -1   4  17       27.75       20.10     20.75 o 
   0   4  17        0.98        5.93     18.45 o 
   1   4  17       12.66       21.41     22.40 o 
  -2   5  17       21.85       25.37     23.06 o 
   0  -8  18       13.35      -22.73     25.70 o 
   1  -8  18       21.06       -7.25     29.65 o 
   2  -8  18        0.41        4.36      8.83 o 
   3  -8  18       10.10       12.27     13.83 o 
  -2  -7  18      101.84      125.95     11.78 o 
  -1  -7  18        0.24       11.86     27.01 o 
   0  -7  18      175.18      184.81     44.80 o 
   1  -7  18       21.28        7.58     23.72 o 
   2  -7  18        4.54        8.19     10.22 o 
   3  -7  18       12.30       21.06     15.98 o 
   4  -7  18        5.18       -5.73     13.51 o 
  -3  -6  18        3.46       14.28     11.68 o 
  -2  -6  18        3.78       -4.41      6.32 o 
  -1  -6  18       13.86      -26.35     26.35 o 
   0  -6  18       78.14       83.35     31.30 o 
   1  -6  18        0.56       -0.33     18.12 o 
   2  -6  18       85.74      122.71     18.27 o 
   3  -6  18       26.25       44.70     16.39 o 
   4  -6  18       38.40       37.69     12.31 o 
   5  -6  18       29.65       39.90     25.53 o 
  -4  -5  18        0.25       -1.48     12.35 o 
  -3  -5  18       11.83       26.52      9.56 o 
  -2  -5  18        5.68        0.60     11.19 o 
  -1  -5  18       33.87       20.76     11.57 o 
   0  -5  18        9.19       14.69      6.43 o 
   1  -5  18        1.55       14.51      9.86 o 
   2  -5  18        7.67        9.77     11.69 o 
   3  -5  18        0.24        4.12     10.29 o 
   4  -5  18       18.97       11.91     13.67 o 
   5  -5  18       89.10      138.11     23.55 o 
  -4  -4  18        4.10        9.93     11.41 o 
  -3  -4  18        0.02       -2.02      8.58 o 
  -2  -4  18       32.74       45.44     10.78 o 
  -1  -4  18      146.76      158.44     14.26 o 
   0  -4  18       13.71       12.95     13.18 o 
   1  -4  18      134.79      150.00     13.28 o 
   2  -4  18       36.50       37.49      9.85 o 
   3  -4  18       15.50        7.47      9.53 o 
   4  -4  18       78.01       47.00     16.06 o 
   5  -4  18       10.90       -1.32     14.12 o 
  -5  -3  18        1.14       13.94     11.40 o 
  -4  -3  18        5.26        0.49      7.79 o 
  -3  -3  18        1.34        1.02      7.17 o 
  -2  -3  18        3.79        2.04      6.70 o 
  -1  -3  18        0.08       -3.07      5.36 o 
   0  -3  18       25.81       34.03      8.94 o 
   1  -3  18        3.49        0.22      6.97 o 
   2  -3  18        4.08       -2.27      7.73 o 
   3  -3  18       12.74       15.56     11.89 o 
   4  -3  18       25.60       39.89     15.60 o 
   5  -3  18        9.39       -3.51     31.30 o 
  -5  -2  18       24.69       31.46     13.74 o 
  -4  -2  18        0.12       -3.20     12.68 o 
  -3  -2  18       51.38       46.35     10.37 o 
  -2  -2  18        7.09       12.63      6.44 o 
  -1  -2  18       41.10       37.96      7.97 o 
   0  -2  18        5.03        0.53      7.61 o 
   1  -2  18       10.92        0.52      9.65 o 
   2  -2  18        5.06        7.63      9.86 o 
   3  -2  18        0.90       -8.25     10.81 o 
   4  -2  18        3.30        2.23     18.39 o 
   5  -2  18        4.85        4.16     26.19 o 
  -5  -1  18        2.22       12.40     14.17 o 
  -4  -1  18       23.29       26.62     15.65 o 
  -3  -1  18        4.71        0.66     13.51 o 
  -2  -1  18       15.71       13.58      7.91 o 
  -1  -1  18       16.06       17.07      7.74 o 
   0  -1  18       71.25       70.43     12.48 o 
   1  -1  18        5.38      -12.83     13.05 o 
   2  -1  18       39.22       63.93     19.56 o 
   3  -1  18        1.71        3.72     14.52 o 
   4  -1  18       15.33       -8.44     13.64 o 
  -6   0  18        0.54       -9.76     13.18 o 
  -5   0  18       29.85       24.39     14.33 o 
  -4   0  18       63.27       71.06     16.56 o 
  -3   0  18        0.68       24.88     14.76 o 
  -2   0  18       15.78       27.74     10.57 o 
  -1   0  18       11.70        2.66     15.60 o 
   0   0  18        0.79       -3.41     11.86 o 
   1   0  18        1.93       -0.69     11.40 o 
   2   0  18       32.42       10.91     24.38 o 
   3   0  18        4.80      -10.59     13.65 o 
   4   0  18       11.88       -0.23     34.59 o 
  -6   1  18        0.48        9.55     25.37 o 
  -5   1  18       16.14       31.45     15.35 o 
  -4   1  18       29.52       18.49     20.75 o 
  -3   1  18       34.78       43.14     12.80 o 
  -2   1  18       48.25       50.70     12.49 o 
  -1   1  18       23.41       17.81     10.16 o 
   0   1  18       10.23        5.55     18.73 o 
   1   1  18       22.07       39.55     16.58 o 
   2   1  18        0.13        7.98     15.78 o 
   3   1  18       34.57       14.56     17.61 o 
  -5   2  18        0.51       13.97     13.93 o 
  -4   2  18        0.16       -6.94     12.37 o 
  -3   2  18        7.16        1.03     11.64 o 
  -2   2  18       41.12       34.72     15.35 o 
  -1   2  18       25.25        9.82     10.40 o 
   0   2  18      135.66      129.72     27.86 o 
   1   2  18        5.71       12.51     14.74 o 
   2   2  18       70.98       43.53     19.43 o 
  -5   3  18        4.04       22.73     21.08 o 
  -4   3  18       45.72       73.13     25.70 o 
  -3   3  18        6.23        6.26     17.46 o 
  -2   3  18       14.26       31.63     20.42 o 
  -1   3  18       42.25       37.88     20.42 o 
   0   3  18        1.53      -15.81     15.81 o 
   1   3  18       14.23      -18.12     18.12 o 
  -3   4  18        0.62        3.95     18.45 o 
  -2   4  18        0.00       -8.24     17.79 o 
  -1   4  18       10.62       50.73     24.05 o 
  -1  -7  19        1.88      -23.39     23.39 o 
   0  -7  19       52.84        0.99     35.91 o 
   1  -7  19        2.88      -14.17     20.75 o 
   2  -7  19       26.12       38.65     20.42 o 
   3  -7  19       18.70       15.46     12.87 o 
  -2  -6  19        2.32        0.63     17.40 o 
  -1  -6  19       15.24      -26.03     26.03 o 
   0  -6  19        1.84       -9.22     19.44 o 
   1  -6  19       16.24       13.84     10.31 o 
   2  -6  19        5.39       16.16     11.43 o 
   3  -6  19       13.64       27.63     17.62 o 
   4  -6  19       22.56       49.41     28.99 o 
  -3  -5  19        7.53       10.41      9.28 o 
  -2  -5  19        3.36        8.57     11.04 o 
  -1  -5  19      135.48      154.01     13.94 o 
   0  -5  19       10.93       12.04     17.20 o 
   1  -5  19       68.83       97.34     15.89 o 
   2  -5  19       30.49       28.02     13.76 o 
   3  -5  19        2.20       -7.48      7.87 o 
   4  -5  19       41.07       40.85     15.80 o 
  -4  -4  19        8.14        5.83     11.07 o 
  -3  -4  19        0.01        0.49      8.62 o 
  -2  -4  19       11.03       21.26      9.32 o 
  -1  -4  19        2.15        9.03      7.81 o 
   0  -4  19        0.29        1.28      9.63 o 
   1  -4  19       26.51        9.33      7.95 o 
   2  -4  19       11.60       11.36      8.52 o 
   3  -4  19       16.91       19.33     13.32 o 
   4  -4  19       23.10       24.31     17.95 o 
   5  -4  19        0.66        5.27     29.98 o 
  -4  -3  19        2.04        2.43      9.58 o 
  -3  -3  19       33.44       34.51      9.11 o 
  -2  -3  19       34.65       90.57     18.97 o 
  -1  -3  19       44.99       45.43      8.40 o 
   0  -3  19       31.49       23.51      8.58 o 
   1  -3  19        1.02       -1.12      8.10 o 
   2  -3  19        0.14       -0.10     10.12 o 
   3  -3  19       13.92        3.99     12.52 o 
   4  -3  19        0.22        5.68     13.88 o 
  -5  -2  19        1.87       -0.91     16.64 o 
  -4  -2  19        0.30        5.00     10.79 o 
  -3  -2  19        3.67        3.52      7.40 o 
  -2  -2  19       16.57       15.58     10.58 o 
  -1  -2  19       37.75       30.58      8.39 o 
   0  -2  19      159.03      146.83     16.14 o 
   1  -2  19        3.55       -8.28      8.60 o 
   2  -2  19       63.25       72.46     17.18 o 
   3  -2  19       78.61       72.92     25.37 o 
   4  -2  19        1.07       -8.60     21.74 o 
  -5  -1  19       12.75       54.48     16.38 o 
  -4  -1  19       12.25       22.20     18.78 o 
  -3  -1  19        0.47       -2.15      9.73 o 
  -2  -1  19       10.67       10.93      9.31 o 
  -1  -1  19       11.75       14.84      9.09 o 
   0  -1  19        0.50        9.65     11.17 o 
   1  -1  19        0.01        1.64     10.51 o 
   2  -1  19        2.88       -2.24     11.85 o 
   3  -1  19        0.32      -12.74     12.74 o 
   4  -1  19        0.60      -17.46     17.46 o 
  -5   0  19        2.59       -4.47     11.21 o 
  -4   0  19       18.70       23.68     14.02 o 
  -3   0  19        2.25        9.06     13.08 o 
  -2   0  19        5.09       12.11     14.97 o 
  -1   0  19       13.82        3.78      8.87 o 
   0   0  19        9.36       18.05     10.38 o 
   1   0  19       15.98       19.22     14.26 o 
   2   0  19        0.83       -8.34     11.73 o 
   3   0  19        2.63        4.61     14.91 o 
  -5   1  19       12.20       31.34     15.78 o 
  -4   1  19        0.66       -6.61     12.07 o 
  -3   1  19       19.68       32.95     14.31 o 
  -2   1  19        0.80        6.37      9.99 o 
  -1   1  19       56.67       53.02     25.00 o 
   0   1  19        0.00       -3.82     10.10 o 
   1   1  19       26.57        6.03     14.78 o 
   2   1  19        7.39       15.85     23.88 o 
  -4   2  19        1.14       18.13     13.86 o 
  -3   2  19       26.04       48.70     16.61 o 
  -2   2  19        0.00      -10.24     12.36 o 
  -1   2  19        1.37       -9.36      9.36 o 
   0   2  19        0.01        3.17     11.57 o 
   1   2  19        4.81       13.39     15.50 o 
  -3   3  19       14.48       27.34     21.08 o 
  -2   3  19        0.07       -2.96     16.80 o 
  -1   3  19       37.70       56.33     24.38 o 
   0   3  19        0.29        7.25     20.42 o 
   1  -7  20        4.00       12.85     26.03 o 
   2  -7  20        8.35       20.27     18.12 o 
   0  -6  20       15.19       -8.89     24.05 o 
   1  -6  20       46.96       42.65     11.87 o 
   2  -6  20       36.92       69.23     15.97 o 
   3  -6  20        0.04        8.51     14.56 o 
  -2  -5  20        6.63       24.50      9.18 o 
  -1  -5  20        3.55        1.32      7.38 o 
   0  -5  20        5.94       13.14     12.04 o 
   1  -5  20       30.25       10.09     17.30 o 
   2  -5  20        7.66       24.75     14.09 o 
   3  -5  20       14.66       -8.28     14.23 o 
   4  -5  20       26.40       38.79     36.73 o 
  -3  -4  20        0.06       -0.93      8.48 o 
  -2  -4  20       12.01       18.59     10.24 o 
  -1  -4  20        0.62        0.34     10.32 o 
   0  -4  20       12.16       28.50      9.45 o 
   1  -4  20       11.75       15.19     14.01 o 
   2  -4  20        0.48       -7.47      7.47 o 
   3  -4  20       12.47       21.24     20.26 o 
   4  -4  20        0.00       14.27     14.73 o 
  -4  -3  20       11.95       76.76     25.37 o 
  -3  -3  20        7.42        1.23     12.35 o 
  -2  -3  20        0.23       13.14     10.31 o 
  -1  -3  20        3.83        3.87      6.47 o 
   0  -3  20       57.30       60.17     12.71 o 
   1  -3  20        1.66       -4.05      7.59 o 
   2  -3  20       12.39       32.61     22.24 o 
   3  -3  20       22.23       -4.92     13.26 o 
   4  -3  20        0.20       16.41     14.70 o 
  -4  -2  20        0.75       18.44     12.38 o 
  -3  -2  20        3.50       12.12     10.81 o 
  -2  -2  20        2.10       -2.29      7.96 o 
  -1  -2  20       16.47       11.25      7.73 o 
   0  -2  20        0.21       -0.13      8.78 o 
   1  -2  20        8.49        8.07     11.72 o 
   2  -2  20       13.43        3.84     12.22 o 
   3  -2  20        3.51        8.38     14.20 o 
  -4  -1  20       33.42       62.94     16.33 o 
  -3  -1  20        0.87       16.19     10.79 o 
  -2  -1  20       21.96       23.55     10.89 o 
  -1  -1  20       44.90       35.91     11.33 o 
   0  -1  20        9.45        2.11      8.93 o 
   1  -1  20        4.42        0.39     11.06 o 
   2  -1  20       36.75       41.11     24.54 o 
   3  -1  20        3.98      -12.92     15.15 o 
  -4   0  20        2.76       11.48     12.66 o 
  -3   0  20       26.68       25.80     12.45 o 
  -2   0  20        3.18        0.03      9.44 o 
  -1   0  20        1.68        3.75      9.61 o 
   0   0  20        0.02       -6.02      9.53 o 
   1   0  20        1.99      -13.34     13.34 o 
   2   0  20        0.45        0.40     14.66 o 
  -4   1  20        1.53        6.65     13.20 o 
  -3   1  20       41.97       55.80     17.24 o 
  -2   1  20       25.68       49.79     38.38 o 
  -1   1  20        0.03        1.40     10.85 o 
   0   1  20        2.84        7.94     11.65 o 
   1   1  20        5.00       -7.98     13.97 o 
  -3   2  20        1.92      -10.57     12.48 o 
  -2   2  20        3.77       18.10     14.62 o 
  -1   2  20        0.62       15.73     14.74 o 
   0   2  20        0.10       -3.37     15.35 o 
   0  -6  21        2.74       11.53     22.40 o 
   1  -6  21       13.25       15.54     11.46 o 
  -1  -5  21       20.98       10.03      8.69 o 
   0  -5  21        6.43        3.60      7.66 o 
   1  -5  21       10.23       19.87     13.25 o 
   2  -5  21       11.35       22.17     14.42 o 
  -2  -4  21        1.07       18.06     16.31 o 
  -1  -4  21       12.41       -0.04      8.03 o 
   0  -4  21       44.95       51.22     11.97 o 
   1  -4  21       30.56       33.66     14.91 o 
   2  -4  21        1.30       -2.54     14.08 o 
   3  -4  21       17.81       19.36     32.28 o 
  -3  -3  21       20.94       19.11     19.11 o 
  -2  -3  21        0.01        3.15     10.05 o 
  -1  -3  21       59.28       91.47     14.88 o 
   0  -3  21        0.00       -0.19      7.28 o 
   1  -3  21       49.65       72.25     15.72 o 
   2  -3  21        0.79        6.97     12.17 o 
   3  -3  21       14.65        2.89     14.54 o 
  -3  -2  21        3.64        2.18     16.47 o 
  -2  -2  21        8.80       17.93     10.22 o 
  -1  -2  21       42.79       56.00     12.82 o 
   0  -2  21        2.09       -2.03      9.40 o 
   1  -2  21       15.39       38.90     56.00 o 
   2  -2  21       39.82       18.52     14.42 o 
  -3  -1  21        5.97       12.40     12.23 o 
  -2  -1  21        3.58       15.02     11.16 o 
  -1  -1  21        8.80       17.85     10.37 o 
   0  -1  21        0.07       14.01     10.42 o 
   1  -1  21        7.53       -2.88     13.84 o 
   2  -1  21        0.05      -16.49     20.10 o 
  -3   0  21       18.00       19.76     13.99 o 
  -2   0  21       45.97       32.75     12.78 o 
  -1   0  21        0.80       -4.42      9.61 o 
   0   0  21       12.06       18.97     11.66 o 
   1   0  21        2.09      -14.49     14.49 o 
  -2   1  21        6.21       37.64     24.54 o 
  -1   1  21        0.17        3.77     11.06 o 
   0   1  21       14.22       10.44     12.58 o 
  -1  -4  22        7.39       -1.68      8.79 o 
   0  -4  22        1.29        3.85      9.46 o 
   1  -4  22        9.43        5.16     21.41 o 
  -2  -3  22        1.69       14.55     13.99 o 
  -1  -3  22        5.79       16.54     10.81 o 
   0  -3  22       27.65       30.62     15.15 o 
   1  -3  22        0.02        0.66     24.38 o 
  -2  -2  22        4.78        5.49      9.77 o 
  -1  -2  22        0.30       -3.27      9.48 o 
   0  -2  22        2.70        3.80      9.97 o 
   1  -2  22        1.71       -2.36     12.27 o 
  -2  -1  22       31.97       65.69     22.80 o 
  -1  -1  22        8.69        9.28     14.66 o 
   0  -1  22        9.35       18.66     11.18 o 
                                                 
